# Supplementary material for: Red and White Chinook Salmon (Oncorhynchus tshawytscha): Differences in the Transcriptome Profile of Muscle, Liver, and Pylorus
Source: Mar Biotechnol (NY). 2020 Jun 26;22(4):581–93. doi: 10.1007/s10126-020-09980-5 (PMC7366597; doi:10.1007/s10126-020-09980-5)
Supplement: Supplementary file 17 — (XLSX 13 kb) [file 10126_2020_9980_MOESM14_ESM.xlsx]

## Sheet: Sheet1
Exported data
Sample	Total_reads	Coho_single	Percent	Coho_multi	Percent	Total_Coho	Rainbow_single	Percent	Rainbow_multi	Percent	Total_rainbow	Atlantic_single	Percent	Atlantic_multi	Percent	Total_Atlantic
C10L	38678290	25195210	65.14	2255995	5.83	70.97	21739632	56.21	3247898	8.4	64.6	12801391	33.1	3651474	9.44	42.54
C10M	32996769	24451154	74.1	3839114	11.63	85.74	20407192	61.85	6114308	18.53	80.38	15463076	46.86	6249315	18.94	65.8
C10P	37869101	26594777	70.23	2264317	5.98	76.21	22751248	60.08	3912193	10.33	70.41	16122102	42.57	2935265	7.75	50.32
C11L	36994388	24655674	66.65	2134216	5.77	72.42	21116187	57.08	3276518	8.86	65.94	12416225	33.56	3410837	9.22	42.78
C11M	36066296	26110895	72.4	4533363	12.57	84.97	21436427	59.44	7128892	19.77	79.2	16222619	44.98	7053976	19.56	64.54
C11P	37895675	27094249	71.5	2451319	6.47	77.97	23031227	60.78	4303422	11.36	72.13	16309137	43.04	3392654	8.95	51.99
C14L	45151499	30093893	66.65	2572370	5.7	72.35	26130184	57.87	3989767	8.84	66.71	15374993	34.05	4245913	9.4	43.46
C14M	44061410	32014648	72.66	4544569	10.31	82.97	26764878	60.74	7469691	16.95	77.7	19407672	44.05	7804696	17.71	61.76
C14P	49421659	34672998	70.16	2893204	5.85	76.01	29542770	59.78	4939155	9.99	69.77	20652313	41.79	3569661	7.22	49.01
C15L	43341306	28610034	66.01	2427757	5.6	71.61	24529670	56.6	3665142	8.46	65.05	14688315	33.89	3868507	8.93	42.82
C15M	41142755	29810091	72.46	5379958	13.08	85.53	24481754	59.5	8347261	20.29	79.79	18442852	44.83	8441021	20.52	65.34
C15P	39108931	27545910	70.43	2365621	6.05	76.48	23389778	59.81	4138602	10.58	70.39	16557678	42.34	3023199	7.73	50.07
C1L	39807196	27168187	68.25	2222797	5.58	73.83	23459598	58.93	3391568	8.52	67.45	14854604	37.32	3475098	8.73	46.05
C1M	36836432	26580860	72.16	4046217	10.98	83.14	22085328	59.96	6248865	16.96	76.92	16467691	44.7	6150040	16.7	61.4
C1P	40872224	29137577	71.29	2333150	5.71	77	24851138	60.8	4057774	9.93	70.73	17439769	42.67	2807427	6.87	49.54
C26L	41385774	26459617	63.93	2179326	5.27	69.2	22744007	54.96	3306828	7.99	62.95	13934687	33.67	3109379	7.51	41.18
C26M	43653996	31037342	71.1	4929835	11.29	82.39	25601907	58.65	7958189	18.23	76.88	19183755	43.95	8037745	18.41	62.36
C26P	37764160	26447719	70.03	2515033	6.66	76.69	22533270	59.67	4264636	11.29	70.96	16131391	42.72	3440081	9.11	51.83
C2L	39298561	26422135	67.23	2264054	5.76	73	22619299	57.56	3477078	8.85	66.41	13630534	34.68	3726515	9.48	44.17
C2M	40865232	29691190	72.66	5174385	12.66	85.32	24368215	59.63	8152360	19.95	79.58	18498552	45.27	8151249	19.95	65.21
C2P	42213200	29900323	70.83	2618861	6.2	77.04	25561994	60.55	4393389	10.41	70.96	18268706	43.28	3241777	7.68	50.96
C5L	38645609	25947168	67.14	2211255	5.72	72.86	22219845	57.5	3388791	8.77	66.27	13897382	35.96	3447619	8.92	44.88
C5M	43069899	31329334	72.74	5288821	12.28	85.02	25757770	59.8	8446959	19.61	79.42	19356494	44.94	8585090	19.93	64.87
C5P	36743890	26095121	71.02	2370408	6.45	77.47	22237610	60.52	4027035	10.96	71.48	15983163	43.5	3097732	8.43	51.93
C6L	38034531	24836923	65.3	2120941	5.58	70.88	21474687	56.46	3048216	8.01	64.48	12903363	33.93	3353944	8.82	42.74
C6M	40764306	29509575	72.39	4518752	11.09	83.48	24635396	60.43	7261174	17.81	78.25	18492119	45.36	7517396	18.44	63.8
C6P	38463945	26685271	69.38	2310557	6.01	75.38	22771051	59.2	3926075	10.21	69.41	16171775	42.04	2960205	7.7	49.74
C7L	32625958	20820635	63.82	1672589	5.13	68.94	17411050	53.37	2655080	8.14	61.5	10767889	33	3354502	10.28	43.29
C7M	25828218	18901064	73.18	3055889	11.83	85.01	15559554	60.24	4902002	18.98	79.22	11713471	45.35	4984591	19.3	64.65
C7P	35067752	24520281	69.92	1983177	5.66	75.58	21018419	59.94	3236121	9.23	69.16	14771780	42.12	2288985	6.53	48.65
C8L	32121066	20165978	62.78	1591931	4.96	67.74	16582345	51.62	2386802	7.43	59.06	10202726	31.76	3141275	9.78	41.54
C8M	27752343	20457456	73.71	3275344	11.8	85.52	16834767	60.66	5339238	19.24	79.9	12704206	45.78	5417870	19.52	65.3
C8P	28698634	20380906	71.02	1494287	5.21	76.22	17083327	59.53	2709304	9.44	68.97	11895264	41.45	1836979	6.4	47.85
C9L	43289143	27813946	64.25	2276228	5.26	69.51	23423651	54.11	3366129	7.78	61.89	14670761	33.89	3540443	8.18	42.07
C9M	42429469	30097255	70.93	4879845	11.5	82.44	24655674	58.11	7849223	18.5	76.61	18473536	43.54	7820488	18.43	61.97
C9P	43026841	30013633	69.76	2373298	5.52	75.27	25392134	59.01	4002123	9.3	68.32	17426241	40.5	2847451	6.62	47.12
