# Supplementary material for: Red and White Chinook Salmon (Oncorhynchus tshawytscha): Differences in the Transcriptome Profile of Muscle, Liver, and Pylorus
Source: Mar Biotechnol (NY). 2020 Jun 26;22(4):581–93. doi: 10.1007/s10126-020-09980-5 (PMC7366597; doi:10.1007/s10126-020-09980-5)
Supplement: Supplementary file 18 — (XLSX 11 kb) [file 10126_2020_9980_MOESM15_ESM.xlsx]

## Sheet: Sheet1
Table of significantly differentially expressed genes between treatment groups liver_white and liver_red
	Log2FC	pvalue	adjustedp	Gene_symbol	Description
112245719	-8.19	2.1e-08	3.1e-04	LOC112245719	beta-crystallin S-1-like
112224163	-6.88	3.4e-13	9.7e-09	LOC112224163	collagen alpha-1(XXVIII) chain-like
112255722	-4.12	3.7e-05	3.0e-02	LOC112255722	brain-enriched guanylate kinase-associated protein-like
112239266	-4.01	5.1e-07	2.7e-03	LOC112239266	transmembrane protein 244-like
112236959	-2.97	7.1e-06	1.3e-02	LOC112236959	uncharacterized LOC112236959
112251613	-2.49	5.6e-07	2.7e-03	LOC112251613	desmoglein-2-like
112251866	-2.03	5.9e-05	4.1e-02	LOC112251866	serine/arginine repetitive matrix protein 4-like
112216697	-1.87	2.5e-05	2.5e-02	LOC112216697	segment polarity protein dishevelled homolog DVL-3-like
112248388	-1.69	8.4e-06	1.3e-02	LOC112248388	RNA-binding protein Musashi homolog 1
112217850	-1.67	1.4e-05	1.9e-02	LOC112217850	alpha-1,6-mannosyl-glycoprotein 2-beta-N-acetylglucosaminyltransferase-like
112234944	-1.67	7.3e-05	4.9e-02	LOC112234944	regulating synaptic membrane exocytosis protein 1-like
112239386	-1.59	5.6e-06	1.3e-02	LOC112239386	extensin-like
112257681	-1.49	6.9e-05	4.7e-02	arhgef9	Cdc42 guanine nucleotide exchange factor 9
112225918	-1.42	4.1e-06	1.2e-02	LOC112225918	endoplasmic reticulum membrane sensor NFE2L1-like
112266832	-1.41	2.7e-06	9.6e-03	LOC112266832	putative uncharacterized protein DDB_G0292636
112250732	-1.38	2.8e-05	2.6e-02	LOC112250732	pyroglutamyl-peptidase 1-like
112244007	-1.26	1.5e-05	1.9e-02	LOC112244007	kynurenine formamidase
112250828	-1.23	5.1e-05	3.9e-02	LOC112250828	protein strawberry notch homolog 2-like
112257362	-1.18	3.3e-05	2.8e-02	LOC112257362	suppressor of cytokine signaling 3-like
112250572	-1.16	7.5e-06	1.3e-02	fermt1	fermitin family member 1
112220237	-1.15	2.0e-05	2.2e-02	LOC112220237	arrestin domain-containing protein 3-like
112236654	-0.84	5.7e-05	4.1e-02	lin9	lin-9 DREAM MuvB core complex component
112252765	-0.81	8.2e-06	1.3e-02	LOC112252765	prominin-1-A-like
112248028	0.75	1.6e-05	1.9e-02	LOC112248028	aerolysin-like protein
112251079	0.8	4.7e-06	1.2e-02	LOC112251079	dimethylaniline monooxygenase [N-oxide-forming] 5-like
112237414	0.98	1.7e-05	1.9e-02	smpd1	sphingomyelin phosphodiesterase 1
112238175	1.19	2.6e-07	1.9e-03	mrpl2	mitochondrial ribosomal protein L2
112260693	1.34	2.9e-05	2.6e-02	LOC112260693	microsomal glutathione S-transferase 3-like
112244707	1.57	4.1e-05	3.3e-02	LOC112244707	porphobilinogen deaminase-like
112241055	2.23	5.3e-05	3.9e-02	LOC112241055	NACHT, LRR and PYD domains-containing protein 3-like
112236708	2.45	1.6e-07	1.6e-03	LOC112236708	1-acylglycerol-3-phosphate O-acyltransferase ABHD5-like
112251409	2.5	5.9e-06	1.3e-02	LOC112251409	uncharacterized LOC112251409
112237673	2.94	9.3e-06	1.3e-02	LOC112237673	ferritin, middle subunit-like
112249127	3.13	2.9e-05	2.6e-02	LOC112249127	sulfotransferase family cytosolic 2B member 1-like
112253814	3.56	6.6e-06	1.3e-02	LOC112253814	integral membrane protein 2B-like
112266349	3.58	3.8e-06	1.2e-02	LOC112266349	chloride intracellular channel protein 4-like
112238062	3.62	1.0e-06	4.1e-03	LOC112238062	metalloproteinase inhibitor 2-like
112258262	3.88	2.5e-05	2.5e-02	LOC112258262	heat shock 70 kDa protein 4-like
112229870	3.89	4.2e-05	3.3e-02	LOC112229870	adenylate kinase 2, mitochondrial-like
112266080	4.53	8.0e-06	1.3e-02	LOC112266080	probable G-protein coupled receptor 158
112260348	4.72	2.4e-05	2.5e-02	LOC112260348	prostaglandin G/H synthase 2-like
112256759	4.87	1.6e-05	1.9e-02	LOC112256759	leucine-rich repeat-containing protein 9-like
112257262	5.87	3.3e-05	2.8e-02	LOC112257262	group 3 secretory phospholipase A2-like
