# Supplementary material for: Red and White Chinook Salmon (Oncorhynchus tshawytscha): Differences in the Transcriptome Profile of Muscle, Liver, and Pylorus
Source: Mar Biotechnol (NY). 2020 Jun 26;22(4):581–93. doi: 10.1007/s10126-020-09980-5 (PMC7366597; doi:10.1007/s10126-020-09980-5)
Supplement: Supplementary file 19 — (XLSX 11 kb) [file 10126_2020_9980_MOESM16_ESM.xlsx]

## Sheet: Sheet1
Table of significantly differentially expressed genes between treatment groups muscle_white and muscle_red
	Log2FC	pvalue	adjustedp	Gene_symbol	Description
112249348	7.26	4.7e-05	3.2e-02	LOC112249348	arylamine N-acetyltransferase, pineal gland isozyme NAT-10-like
112266976	5.07	2.1e-05	1.8e-02	LOC112266976	importin subunit alpha-3
112235655	4.89	1.4e-16	3.3e-12	LOC112235655	ES1 protein homolog, mitochondrial-like
112247387	4.66	1.8e-08	1.5e-04	LOC112247387	26S proteasome non-ATPase regulatory subunit 2
112232151	3.78	5.8e-05	3.7e-02	LOC112232151	protein kinase C-binding protein NELL1-like
112226611	3.72	1.4e-06	3.5e-03	LOC112226611	elongation factor 2-like
112248651	2.97	3.4e-05	2.7e-02	LOC112248651	max dimerization protein 1-like
112228780	2.37	4.8e-05	3.2e-02	LOC112228780	uncharacterized LOC112228780
112248824	2.18	4.8e-05	3.2e-02	LOC112248824	succinyl-CoA:3-ketoacid coenzyme A transferase 1, mitochondrial-like
112224022	1.67	4.5e-05	3.2e-02	LOC112224022	ankyrin repeat domain-containing protein 1-like
112258703	1.52	7.8e-05	4.7e-02	LOC112258703	hemoglobin subunit beta-1-like
112250350	1.34	2.1e-05	1.8e-02	LOC112250350	epidermal retinol dehydrogenase 2-like
112250876	0.91	4.1e-06	6.2e-03	LOC112250876	single-stranded DNA-binding protein 3-like
112263135	0.82	6.6e-08	2.9e-04	LOC112263135	uncharacterized LOC112263135
112262562	-0.3	4.5e-05	3.2e-02	LOC112262562	glycine-rich RNA-binding protein GRP1A-like
112255834	-0.48	1.3e-05	1.4e-02	LOC112255834	N-lysine methyltransferase SMYD2-A-like
112214211	-0.58	1.5e-05	1.4e-02	LOC112214211	bcl-2-like protein 13
112218522	-0.61	6.9e-05	4.2e-02	cetp	cholesteryl ester transfer protein
112222163	-0.62	7.0e-06	1.0e-02	LOC112222163	nascent polypeptide-associated complex subunit alpha-like
112228659	-0.66	2.6e-06	4.3e-03	LOC112228659	myelin proteolipid protein
112229385	-0.7	1.3e-05	1.4e-02	eif3h	eukaryotic translation initiation factor 3 subunit H
112218960	-0.74	1.8e-06	3.7e-03	LOC112218960	60S ribosomal protein L4-B-like
112216995	-0.97	7.2e-08	2.9e-04	LOC112216995	bcl-2-like protein 13
112265432	-0.99	1.5e-07	4.1e-04	LOC112265432	60S ribosomal export protein NMD3-like
112221413	-1.02	1.7e-05	1.5e-02	LOC112221413	nuclear receptor subfamily 4 group A member 1-like
112239758	-1.05	8.0e-08	2.9e-04	LOC112239758	uncharacterized LOC112239758
112219606	-1.13	1.6e-06	3.5e-03	LOC112219606	trimeric intracellular cation channel type B-like
112219958	-1.18	4.9e-05	3.2e-02	LOC112219958	FSD1-like protein
112216260	-1.53	2.7e-05	2.2e-02	LOC112216260	solute carrier family 26 member 9-like
112226708	-1.69	9.5e-06	1.2e-02	LOC112226708	sal-like protein 3
112221959	-1.97	1.3e-05	1.4e-02	LOC112221959	suppressor of cytokine signaling 2-like
112251319	-2	2.2e-06	4.1e-03	LOC112251319	phosphatase and actin regulator 1-like
112237292	-2.14	1.4e-05	1.4e-02	LOC112237292	L-rhamnose-binding lectin CSL1
112217850	-2.28	8.4e-08	2.9e-04	LOC112217850	alpha-1,6-mannosyl-glycoprotein 2-beta-N-acetylglucosaminyltransferase-like
112255348	-2.46	2.6e-06	4.3e-03	LOC112255348	uncharacterized LOC112255348
112222329	-2.56	1.2e-05	1.4e-02	LOC112222329	complement C1q tumor necrosis factor-related protein 3-like
112266048	-2.74	1.4e-05	1.4e-02	LOC112266048	uncharacterized LOC112266048
112262737	-2.88	6.3e-05	3.9e-02	LOC112262737	complement C1q-like protein 2
112234092	-3.72	7.7e-06	1.0e-02	LOC112234092	60S ribosomal protein L3
112222599	-5.51	1.5e-07	4.1e-04	LOC112222599	melanopsin-B-like
112224163	-5.76	2.5e-09	3.0e-05	LOC112224163	collagen alpha-1(XXVIII) chain-like
