# Supplementary material for: Red and White Chinook Salmon (Oncorhynchus tshawytscha): Differences in the Transcriptome Profile of Muscle, Liver, and Pylorus
Source: Mar Biotechnol (NY). 2020 Jun 26;22(4):581–93. doi: 10.1007/s10126-020-09980-5 (PMC7366597; doi:10.1007/s10126-020-09980-5)
Supplement: Supplementary file 20 — (XLSX 78 kb) [file 10126_2020_9980_MOESM17_ESM.xlsx]

## Sheet: Sheet1
Table of significantly differentially expressed genes between treatment groups pylorus_white and pylorus_red
	Log2FC	pvalue	adjustedp	Gene_symbol	Description
112263493	6.3	4.7e-04	2.0e-02	LOC112263493	39S ribosomal protein L21, mitochondrial-like
112266549	5.64	5.3e-06	8.2e-04	LOC112266549	CCR4-NOT transcription complex subunit 9
112233522	5.01	2.3e-05	2.3e-03	LOC112233522	rabphilin-3A-like
112224977	4.88	1.4e-07	5.1e-05	ihh	Indian hedgehog signaling molecule
112254571	4.88	9.9e-05	6.7e-03	LOC112254571	tripartite motif-containing protein 16-like protein
112231287	4.77	9.5e-04	3.2e-02	LOC112231287	electron transfer flavoprotein subunit beta-like
112257357	4.7	3.6e-09	2.4e-06	LOC112257357	butyrophilin subfamily 2 member A2-like
112214865	4.47	3.2e-07	9.7e-05	LOC112214865	dynein heavy chain 2, axonemal-like
112252446	4.4	6.3e-04	2.4e-02	LOC112252446	RNA-binding protein 28-like
112263379	4.39	1.4e-04	8.6e-03	LOC112263379	hyaluronan and proteoglycan link protein 1-like
112255401	4.33	1.7e-05	1.9e-03	LOC112255401	interferon-induced protein 44-like
112247086	4.26	3.1e-04	1.5e-02	LOC112247086	renin receptor-like
112224108	4.26	4.4e-04	1.9e-02	LOC112224108	putative RNA-binding protein Luc7-like 1
112257143	4.19	3.9e-05	3.3e-03	LOC112257143	C-type lectin domain family 10 member A-like
112250210	4.17	6.9e-04	2.5e-02	LOC112250210	mitochondrial uncoupling protein 2
112220632	3.87	1.1e-04	7.2e-03	LOC112220632	PDZ domain-containing protein 11-like
112252457	3.84	2.7e-05	2.7e-03	LOC112252457	peptidyl-prolyl cis-trans isomerase FKBP4-like
112249749	3.77	4.1e-05	3.5e-03	LOC112249749	PDZ and LIM domain protein 1-like
112250230	3.77	1.6e-04	8.9e-03	LOC112250230	non-histone chromosomal protein HMG-14A-like
112248191	3.64	1.4e-07	5.1e-05	LOC112248191	guanine deaminase-like
112250507	3.56	9.8e-04	3.2e-02	LOC112250507	3'(2'),5'-bisphosphate nucleotidase 1-like
112257941	3.49	5.3e-05	4.2e-03	LOC112257941	fatty acid desaturase 6-like
112223884	3.4	5.1e-05	4.1e-03	LOC112223884	uncharacterized LOC112223884
112258385	3.37	8.1e-05	5.9e-03	LOC112258385	V-type proton ATPase 16 kDa proteolipid subunit
112247136	3.37	2.1e-04	1.1e-02	LOC112247136	matrix remodeling-associated protein 8-like
112234483	3.35	1.6e-04	8.9e-03	LOC112234483	cytoglobin-1-like
112228215	3.21	3.9e-06	6.4e-04	LOC112228215	CREB/ATF bZIP transcription factor-like
112252848	3.17	1.2e-05	1.4e-03	LOC112252848	cysteine sulfinic acid decarboxylase-like
112251168	3.14	1.2e-04	7.5e-03	LOC112251168	ubiquitin carboxyl-terminal hydrolase isozyme L5
112265367	3.13	1.0e-03	3.3e-02	LOC112265367	U4/U6.U5 small nuclear ribonucleoprotein 27 kDa protein-like
112251409	3.12	3.3e-04	1.5e-02	LOC112251409	uncharacterized LOC112251409
112260657	3.04	1.1e-09	1.0e-06	LOC112260657	phospholipase ABHD3-like
112220393	3.02	5.8e-07	1.5e-04	LOC112220393	contactin-4-like
112227648	2.97	2.9e-05	2.8e-03	LOC112227648	xylose isomerase-like
112223998	2.96	1.2e-04	7.7e-03	LOC112223998	nucleoside diphosphate kinase A-like
112247342	2.93	4.8e-04	2.0e-02	LOC112247342	uncharacterized LOC112247342
112245094	2.93	1.6e-03	4.5e-02	LOC112245094	uncharacterized LOC112245094
112255339	2.86	3.6e-09	2.4e-06	LOC112255339	histone deacetylase 4-like
112230584	2.78	4.3e-04	1.9e-02	LOC112230584	hepatocyte cell adhesion molecule-like
112265738	2.7	3.9e-05	3.3e-03	LOC112265738	neprilysin-like
112262705	2.67	1.1e-04	7.0e-03	LOC112262705	inhibin beta B chain-like
112266080	2.67	2.0e-04	1.1e-02	LOC112266080	probable G-protein coupled receptor 158
112260236	2.66	1.4e-04	8.3e-03	LOC112260236	neuronal tyrosine-phosphorylated phosphoinositide-3-kinase adapter 2-like
112226668	2.59	3.1e-06	5.4e-04	LOC112226668	ephrin type-A receptor 3-like
112247733	2.58	1.0e-06	2.3e-04	LOC112247733	uncharacterized LOC112247733
112215386	2.52	1.1e-03	3.5e-02	LOC112215386	ectonucleotide pyrophosphatase/phosphodiesterase family member 7-like
112222963	2.44	8.6e-05	6.2e-03	LOC112222963	uncharacterized LOC112222963
112251808	2.43	4.0e-06	6.7e-04	LOC112251808	uncharacterized LOC112251808
112246668	2.43	1.8e-03	4.8e-02	spef2	sperm flagellar 2
112228163	2.42	1.0e-08	5.6e-06	LOC112228163	uncharacterized LOC112228163
112265057	2.38	1.6e-04	9.0e-03	LOC112265057	uncharacterized LOC112265057
112251406	2.36	1.9e-04	1.0e-02	LOC112251406	retinoic acid receptor responder protein 3-like
112238797	2.36	3.4e-04	1.6e-02	LOC112238797	probable RNA-binding protein 46
112265921	2.33	4.4e-06	7.1e-04	LOC112265921	uncharacterized LOC112265921
112217420	2.33	1.8e-03	4.8e-02	LOC112217420	mucolipin-2-like
112241129	2.32	8.7e-04	3.0e-02	LOC112241129	uncharacterized LOC112241129
112226830	2.29	9.7e-05	6.6e-03	LOC112226830	myosin light chain kinase 3-like
112231736	2.28	1.1e-03	3.5e-02	LOC112231736	C-type lectin domain family 6 member A-like
112266564	2.28	1.4e-03	4.1e-02	LOC112266564	kynureninase-like
112246278	2.25	2.3e-04	1.2e-02	smarcd1	SWI/SNF related, matrix associated, actin dependent regulator of chromatin, subfamily d, member 1
112254101	2.24	9.5e-04	3.2e-02	LOC112254101	uncharacterized LOC112254101
112256774	2.21	1.5e-04	8.7e-03	LOC112256774	syntaxin-binding protein 6-like
112251407	2.2	4.0e-08	1.7e-05	LOC112251407	retinoic acid receptor responder protein 3-like
112256105	2.19	1.2e-03	3.6e-02	LOC112256105	solute carrier family 22 member 7-like
112251102	2.19	1.6e-03	4.5e-02	LOC112251102	sodium-dependent phosphate transport protein 2B-like
112215983	2.13	4.4e-04	1.9e-02	LOC112215983	brain natriuretic peptide-like
112257725	2.07	1.5e-04	8.7e-03	LOC112257725	sodium channel subunit beta-4-like
112253572	2.06	3.0e-05	2.8e-03	LOC112253572	butyrophilin subfamily 2 member A1-like
112224947	2.06	1.3e-04	8.2e-03	LOC112224947	acetylcholinesterase collagenic tail peptide-like
112255708	2.02	7.8e-09	4.5e-06	LOC112255708	annexin A5-like
112254651	2.02	1.3e-03	3.9e-02	LOC112254651	potassium voltage-gated channel subfamily B member 1-like
112218761	2.01	1.1e-04	7.4e-03	fam180a	family with sequence similarity 180 member A
112265429	2.01	2.3e-04	1.2e-02	LOC112265429	integrator complex subunit 4
112228023	2	3.4e-04	1.6e-02	cidea	cell death inducing DFFA like effector a
112259650	1.96	1.8e-04	9.7e-03	LOC112259650	neurocan core protein-like
112265427	1.95	1.3e-03	3.9e-02	LOC112265427	integrator complex subunit 4-like
112253282	1.95	1.8e-03	4.8e-02	LOC112253282	uncharacterized LOC112253282
112215161	1.93	6.3e-04	2.4e-02	LOC112215161	cadherin-7-like
112254323	1.91	5.7e-04	2.2e-02	LOC112254323	tumor necrosis factor receptor superfamily member 21-like
112254905	1.9	1.5e-04	8.7e-03	LOC112254905	glutamate receptor ionotropic, delta-1-like
112260395	1.85	8.7e-04	3.0e-02	LOC112260395	period circadian protein homolog 2-like
112256830	1.8	1.9e-03	4.9e-02	LOC112256830	serine/threonine-protein kinase D1-like
112265859	1.79	1.7e-05	1.9e-03	LOC112265859	guanine nucleotide-binding protein G(T) subunit gamma-T1-like
112259119	1.78	2.2e-06	4.1e-04	LOC112259119	calmodulin regulator protein PCP4-like
112219881	1.78	1.7e-03	4.5e-02	LOC112219881	muscle, skeletal receptor tyrosine protein kinase-like
112228221	1.76	1.1e-03	3.6e-02	c30h11orf1	chromosome 30 C11orf1 homolog
112239547	1.75	9.5e-11	1.0e-07	LOC112239547	serine/threonine-protein kinase/endoribonuclease IRE1a-like
112218044	1.75	2.4e-06	4.3e-04	LOC112218044	uncharacterized LOC112218044
112231028	1.74	1.0e-05	1.3e-03	LOC112231028	fatty acid-binding protein, liver-type-like
112218254	1.72	2.5e-06	4.4e-04	LOC112218254	transmembrane emp24 domain-containing protein 6-like
112235294	1.7	2.3e-05	2.4e-03	LOC112235294	apolipoprotein A-IV-like
112264719	1.69	2.5e-05	2.5e-03	LOC112264719	alpha-2,8-sialyltransferase 8F-like
112214212	1.68	8.8e-05	6.2e-03	LOC112214212	probable polypeptide N-acetylgalactosaminyltransferase 8
112266437	1.65	2.3e-06	4.2e-04	LOC112266437	heparan-sulfate 6-O-sulfotransferase 3-B-like
112241544	1.65	8.8e-05	6.2e-03	LOC112241544	fish-egg lectin-like
112250466	1.64	1.7e-05	1.9e-03	LOC112250466	MAGUK p55 subfamily member 5-A-like
112232410	1.63	6.3e-05	4.9e-03	LOC112232410	alpha-2,8-sialyltransferase 8F-like
112218858	1.63	1.9e-04	1.0e-02	cep41	centrosomal protein 41
112234176	1.63	5.3e-04	2.1e-02	LOC112234176	ATP-binding cassette sub-family F member 2-like
112263135	1.6	2.5e-07	8.0e-05	LOC112263135	uncharacterized LOC112263135
112248201	1.59	1.3e-05	1.6e-03	LOC112248201	uncharacterized LOC112248201
112263901	1.59	7.7e-05	5.7e-03	LOC112263901	putative ankyrin repeat domain-containing protein 31
112260732	1.56	6.2e-08	2.6e-05	LOC112260732	nicastrin-like
112219370	1.53	4.6e-04	1.9e-02	LOC112219370	amine oxidase [flavin-containing] B-like
112232821	1.52	5.6e-07	1.5e-04	LOC112232821	monocarboxylate transporter 13-like
112253778	1.52	3.2e-05	2.9e-03	LOC112253778	signal transducer and activator of transcription 1-alpha/beta-like
112254532	1.51	7.2e-10	6.5e-07	LOC112254532	solute carrier family 41 member 1-like
112231311	1.5	1.6e-11	2.3e-08	slc25a45	solute carrier family 25 member 45
112256027	1.5	2.3e-07	7.5e-05	LOC112256027	LON peptidase N-terminal domain and RING finger protein 3-like
112214219	1.49	5.2e-05	4.2e-03	LOC112214219	RAD51-associated protein 1-like
112260644	1.48	2.6e-05	2.6e-03	LOC112260644	5-beta-cholestane-3-alpha,7-alpha-diol 12-alpha-hydroxylase-like
112227946	1.48	4.0e-05	3.4e-03	LOC112227946	uncharacterized LOC112227946
112225191	1.46	8.6e-04	3.0e-02	LOC112225191	sodium-driven chloride bicarbonate exchanger-like
112257145	1.45	5.1e-04	2.1e-02	LOC112257145	C-type lectin domain family 4 member K-like
112234397	1.42	2.2e-04	1.1e-02	LOC112234397	fatty acid-binding protein, intestinal-like
112226039	1.42	3.9e-04	1.7e-02	LOC112226039	stannin-like
112221858	1.41	1.8e-03	4.7e-02	LOC112221858	PRELI domain containing protein 3B-like
112233478	1.41	1.9e-03	4.9e-02	LOC112233478	fatty acid-binding protein, liver-type-like
112258415	1.4	7.4e-09	4.5e-06	LOC112258415	ferritin, middle subunit
112245878	1.4	5.4e-04	2.2e-02	LOC112245878	protoporphyrinogen oxidase-like
112219993	1.38	1.4e-05	1.7e-03	LOC112219993	carbonic anhydrase 14-like
112231075	1.38	7.9e-04	2.8e-02	LOC112231075	uncharacterized LOC112231075
112247239	1.38	8.5e-04	3.0e-02	LOC112247239	solute carrier family 2, facilitated glucose transporter member 9-like
112236001	1.36	3.7e-05	3.2e-03	LOC112236001	retinol-binding protein 2-like
112214453	1.36	5.2e-05	4.2e-03	LOC112214453	cyclin-dependent kinase inhibitor 1B-like
112219842	1.36	8.4e-04	2.9e-02	LOC112219842	putative flavin-containing monoamine oxidase AofH
112230102	1.35	4.0e-04	1.7e-02	LOC112230102	metal transporter CNNM2-like
112248516	1.35	1.9e-03	4.9e-02	LOC112248516	V-type proton ATPase 116 kDa subunit a-like
112254882	1.35	1.9e-03	5.0e-02	LOC112254882	voltage-dependent L-type calcium channel subunit alpha-1D-like
112237966	1.34	8.1e-07	1.9e-04	LOC112237966	TOG array regulator of axonemal microtubules protein 1-like
112252777	1.34	3.1e-04	1.5e-02	LOC112252777	Kv channel-interacting protein 2-like
112226181	1.32	3.6e-08	1.6e-05	LOC112226181	heme-binding protein 1-like
112237052	1.32	1.0e-04	6.8e-03	LOC112237052	cholesterol 24-hydroxylase-like
112254297	1.31	5.8e-05	4.5e-03	LOC112254297	cytokine-inducible SH2-containing protein-like
112265950	1.31	5.3e-04	2.1e-02	LOC112265950	cholecystokinin-like
112235214	1.3	2.8e-04	1.4e-02	LOC112235214	uncharacterized LOC112235214
112217026	1.28	1.2e-03	3.6e-02	LOC112217026	uncharacterized LOC112217026
112260894	1.27	3.5e-04	1.6e-02	LOC112260894	NAD kinase-like
112247329	1.27	9.1e-04	3.1e-02	LOC112247329	chloride anion exchanger-like
112253161	1.27	1.8e-03	4.8e-02	LOC112253161	monocarboxylate transporter 12-B-like
112253096	1.26	3.0e-04	1.4e-02	plac9	placenta associated 9
112243372	1.25	5.6e-06	8.4e-04	LOC112243372	ADP-ribosylation factor 4-like
112259012	1.24	5.5e-06	8.3e-04	LOC112259012	extracellular serine/threonine protein kinase FAM20C-like
112217031	1.24	8.8e-05	6.2e-03	LOC112217031	uncharacterized LOC112217031
112226910	1.23	9.1e-06	1.2e-03	LOC112226910	protein canopy-1-like
112263133	1.22	2.5e-07	7.9e-05	LOC112263133	long-chain-fatty-acid--CoA ligase ACSBG2-like
112250139	1.22	1.7e-04	9.4e-03	LOC112250139	gap junction Cx32.2 protein-like
112230311	1.22	1.8e-03	4.7e-02	LOC112230311	neuronal pentraxin-1-like
112263069	1.21	1.3e-06	2.8e-04	LOC112263069	calcium-binding mitochondrial carrier protein SCaMC-2-B-like
112235931	1.21	6.4e-04	2.4e-02	LOC112235931	60S ribosomal protein L29-like
112254850	1.19	4.4e-05	3.6e-03	LOC112254850	contactin-2-like
112241815	1.19	6.2e-04	2.4e-02	LOC112241815	AP-3 complex subunit sigma-2-like
112260698	1.19	8.5e-04	2.9e-02	LOC112260698	cytochrome P450 2J2-like
112216606	1.19	1.3e-03	3.9e-02	LOC112216606	uncharacterized LOC112216606
112223297	1.18	9.0e-04	3.1e-02	LOC112223297	peptide Y-like
112215945	1.17	7.1e-11	8.2e-08	LOC112215945	insulin-like growth factor I, adult form
112225213	1.17	7.3e-08	2.9e-05	LOC112225213	retinol dehydrogenase 7-like
112220242	1.17	1.1e-06	2.5e-04	acot12	acyl-CoA thioesterase 12
112245240	1.17	4.9e-04	2.0e-02	LOC112245240	40S ribosomal protein S20
112229044	1.17	5.4e-04	2.2e-02	LOC112229044	calcium/calmodulin-dependent protein kinase type II subunit alpha
112237922	1.17	9.2e-04	3.1e-02	LOC112237922	zinc finger protein 185-like
112231727	1.15	8.1e-04	2.8e-02	LOC112231727	butyrophilin subfamily 1 member A1-like
112265629	1.15	1.7e-03	4.6e-02	LOC112265629	tsukushin-like
112221937	1.14	1.1e-04	7.2e-03	LOC112221937	neurofascin-like
112232598	1.13	1.2e-04	7.4e-03	LOC112232598	sodium-dependent phosphate transport protein 2B-like
112219789	1.13	2.8e-04	1.4e-02	c20h5orf63	chromosome 20 C5orf63 homolog
112230804	1.13	1.0e-03	3.3e-02	LOC112230804	proteinase-activated receptor 3-like
112228214	1.12	1.7e-03	4.6e-02	LOC112228214	zinc-binding protein A33-like
112219966	1.11	2.3e-04	1.2e-02	slc27a6	solute carrier family 27 member 6
112240493	1.11	3.5e-04	1.6e-02	LOC112240493	N-acetylglucosamine-6-sulfatase-like
112236028	1.11	5.8e-04	2.3e-02	LOC112236028	sodium/bile acid cotransporter-like
112246448	1.11	8.2e-04	2.9e-02	LOC112246448	butyrophilin subfamily 2 member A1-like
112259032	1.1	5.7e-06	8.5e-04	LOC112259032	3 beta-hydroxysteroid dehydrogenase type 7-like
112255983	1.1	2.1e-05	2.2e-03	LOC112255983	cytochrome P450 4V2
112236260	1.1	5.8e-04	2.3e-02	LOC112236260	SOSS complex subunit C-like
112258375	1.09	8.1e-04	2.8e-02	LOC112258375	N-acetylglucosamine-6-phosphate deacetylase-like
112260185	1.08	1.1e-05	1.4e-03	LOC112260185	nucleolin-like
112227024	1.08	3.1e-04	1.5e-02	LOC112227024	alpha-tocopherol transfer protein-like
112240355	1.07	9.2e-07	2.1e-04	LOC112240355	NLR family CARD domain-containing protein 3-like
112220705	1.07	1.3e-06	2.8e-04	LOC112220705	LON peptidase N-terminal domain and RING finger protein 3-like
112215536	1.07	1.1e-05	1.4e-03	LOC112215536	tartrate-resistant acid phosphatase type 5-like
112237857	1.07	1.2e-04	7.7e-03	LOC112237857	apolipoprotein A-IV-like
112226604	1.07	1.3e-04	8.2e-03	LOC112226604	apolipoprotein A-IV-like
112256159	1.07	1.5e-04	8.7e-03	LOC112256159	mid1-interacting protein 1-like
112254888	1.07	2.1e-04	1.1e-02	LOC112254888	solute carrier family 25 member 34-like
112223648	1.07	6.8e-04	2.5e-02	LOC112223648	MAGUK p55 subfamily member 2-like
112223490	1.07	7.7e-04	2.8e-02	LOC112223490	arginase-1-like
112228248	1.07	1.4e-03	4.1e-02	LOC112228248	solute carrier family 22 member 5-like
112225789	1.05	1.3e-03	3.8e-02	LOC112225789	ethanolamine-phosphate cytidylyltransferase-like
112259961	1.05	1.9e-03	4.9e-02	slc16a13	solute carrier family 16 member 13
112234364	1.04	8.7e-06	1.2e-03	LOC112234364	pyridoxal kinase-like
112227030	1.04	2.1e-05	2.2e-03	LOC112227030	epidermal retinol dehydrogenase 2-like
112237561	1.04	6.7e-04	2.5e-02	LOC112237561	zinc finger FYVE domain-containing protein 9-like
112256398	1.03	2.2e-06	4.2e-04	LOC112256398	MAPK/MAK/MRK overlapping kinase-like
112232829	1.03	1.2e-05	1.5e-03	LOC112232829	long-chain-fatty-acid--CoA ligase ACSBG2-like
112227034	1.03	1.8e-05	2.0e-03	fam151a	family with sequence similarity 151 member A
112257642	1.03	1.2e-04	7.5e-03	LOC112257642	glycine receptor subunit alpha-4-like
112230325	1.03	1.6e-04	9.2e-03	ten1	TEN1 subunit of CST complex
112223629	1.03	2.6e-04	1.3e-02	pdzd7	PDZ domain containing 7
112248542	1.02	2.5e-09	1.8e-06	LOC112248542	cytochrome P450 2J2-like
112243080	1.02	6.5e-04	2.4e-02	LOC112243080	hydroxyacyl-coenzyme A dehydrogenase, mitochondrial-like
112266698	1.01	4.2e-06	6.9e-04	LOC112266698	transmembrane protein 120A-like
112252679	1.01	9.4e-05	6.5e-03	LOC112252679	cytochrome c oxidase subunit 8B, mitochondrial-like
112260124	1	1.9e-05	2.1e-03	etnppl	ethanolamine-phosphate phospho-lyase
112252569	0.97	2.6e-05	2.6e-03	LOC112252569	solute carrier family 23 member 1-like
112236706	0.97	1.3e-04	8.2e-03	LOC112236706	uncharacterized LOC112236706
112227953	0.97	8.4e-04	2.9e-02	LOC112227953	uncharacterized LOC112227953
112224539	0.97	1.3e-03	3.9e-02	agt	angiotensinogen
112239840	0.97	1.4e-03	4.0e-02	LOC112239840	sterile alpha motif domain-containing protein 9-like
112215655	0.96	4.3e-08	1.8e-05	enosf1	enolase superfamily member 1
112217697	0.96	2.6e-05	2.5e-03	LOC112217697	uncharacterized LOC112217697
112253120	0.96	2.6e-04	1.3e-02	tmem254	transmembrane protein 254
112220089	0.96	8.0e-04	2.8e-02	LOC112220089	dolichol phosphate-mannose biosynthesis regulatory protein-like
112215636	0.95	3.6e-07	1.1e-04	LOC112215636	uncharacterized LOC112215636
112227862	0.95	8.2e-05	5.9e-03	LOC112227862	acyl-CoA-binding domain-containing protein 5A-like
112249824	0.95	5.7e-04	2.3e-02	LOC112249824	cholesterol 24-hydroxylase-like
112256494	0.95	1.6e-03	4.5e-02	cmpk2	cytidine/uridine monophosphate kinase 2
112256028	0.94	1.7e-08	9.0e-06	LOC112256028	COMM domain-containing protein 5-like
112235456	0.94	9.2e-07	2.1e-04	LOC112235456	dehydrogenase/reductase SDR family member 12-like
112265285	0.94	5.1e-06	7.9e-04	ech1	enoyl-CoA hydratase 1
112230797	0.94	5.5e-06	8.3e-04	slc31a1	solute carrier family 31 member 1
112252664	0.94	1.3e-04	7.9e-03	LOC112252664	sphingosine-1-phosphate lyase 1-like
112243639	0.94	1.7e-04	9.5e-03	LOC112243639	mitochondrial Rho GTPase 1-A-like
112236869	0.93	5.8e-07	1.5e-04	LOC112236869	folate transporter 1-like
112239831	0.93	3.2e-06	5.5e-04	LOC112239831	arf-GAP with dual PH domain-containing protein 2-like
112237388	0.93	3.6e-05	3.1e-03	LOC112237388	uncharacterized LOC112237388
112222446	0.93	1.2e-03	3.6e-02	LOC112222446	uncharacterized LOC112222446
112254802	0.93	1.5e-03	4.3e-02	LOC112254802	ubiquinol-cytochrome-c reductase complex assembly factor 2-like
112251079	0.92	9.6e-12	1.7e-08	LOC112251079	dimethylaniline monooxygenase [N-oxide-forming] 5-like
112215311	0.92	2.5e-04	1.2e-02	LOC112215311	elongation of very long chain fatty acids protein 2-like
112226597	0.92	2.8e-04	1.4e-02	LOC112226597	apolipoprotein A-I-like
112249394	0.92	1.2e-03	3.6e-02	LOC112249394	serine/threonine-protein kinase Kist-like
112260311	0.91	7.2e-06	1.0e-03	LOC112260311	mpv17-like protein 2
112214317	0.91	3.5e-05	3.1e-03	LOC112214317	electron transfer flavoprotein regulatory factor 1-like
112235284	0.91	1.3e-04	7.9e-03	LOC112235284	apolipoprotein A-IV-like
112267708	0.91	7.5e-04	2.7e-02	LOC112267708	heme transporter hrg1-A-like
112230855	0.91	1.4e-03	4.1e-02	LOC112230855	short-chain specific acyl-CoA dehydrogenase, mitochondrial-like
112256054	0.91	1.7e-03	4.6e-02	LOC112256054	C-X-C motif chemokine 14-like
112219478	0.9	1.0e-06	2.3e-04	LOC112219478	TP53-regulated inhibitor of apoptosis 1-B-like
112222411	0.9	1.7e-06	3.3e-04	LOC112222411	glutathione S-transferase Mu 3-like
112260262	0.9	2.6e-04	1.3e-02	LOC112260262	GTPase IMAP family member 7-like
112235996	0.9	6.4e-04	2.4e-02	LOC112235996	retinol-binding protein 2-like
112252352	0.9	1.6e-03	4.5e-02	LOC112252352	mitogen-activated protein kinase 8B-like
112251989	0.89	5.1e-09	3.3e-06	c6h2orf72	chromosome 6 C2orf72 homolog
112221863	0.89	3.5e-05	3.1e-03	LOC112221863	solute carrier family 52, riboflavin transporter, member 3-A-like
112227950	0.89	1.4e-04	8.6e-03	LOC112227950	progressive ankylosis protein homolog B-like
112218470	0.89	2.2e-04	1.1e-02	LOC112218470	vacuolar protein sorting-associated protein 4A-like
112261268	0.89	2.7e-04	1.3e-02	LOC112261268	caspase-6-like
112267299	0.89	5.7e-04	2.2e-02	LOC112267299	transmembrane O-methyltransferase homolog
112216591	0.89	1.3e-03	3.9e-02	pdyn	prodynorphin
112254495	0.88	2.0e-05	2.1e-03	LOC112254495	protein/nucleic acid deglycase DJ-1
112267265	0.88	8.7e-05	6.2e-03	LOC112267265	lysophosphatidic acid receptor 6-like
112250357	0.88	1.5e-04	8.7e-03	LOC112250357	sodium-dependent multivitamin transporter-like
112231245	0.88	7.6e-04	2.7e-02	LOC112231245	carbonyl reductase [NADPH] 1-like
112230012	0.88	1.3e-03	3.9e-02	LOC112230012	uncharacterized LOC112230012
112234872	0.87	1.0e-05	1.3e-03	LOC112234872	NADH dehydrogenase [ubiquinone] 1 alpha subcomplex subunit 3-like
112239259	0.87	1.2e-05	1.5e-03	LOC112239259	aquaporin-10-like
112250646	0.87	1.4e-04	8.6e-03	dio1	iodothyronine deiodinase 1
112221258	0.87	7.6e-04	2.7e-02	LOC112221258	solute carrier family 25 member 48-like
112214630	0.87	1.0e-03	3.3e-02	LOC112214630	dehydrogenase/reductase SDR family member 4-like
112229248	0.86	1.8e-05	2.0e-03	LOC112229248	BET1 homolog
112240207	0.86	7.2e-05	5.4e-03	creg1	cellular repressor of E1A stimulated genes 1
112258318	0.86	7.3e-05	5.4e-03	slc23a1	solute carrier family 23 member 1
112260258	0.86	1.7e-04	9.6e-03	LOC112260258	disks large homolog 1-like
112229529	0.86	2.6e-04	1.3e-02	LOC112229529	diacylglycerol O-acyltransferase 1-like
112257862	0.86	2.8e-04	1.4e-02	LOC112257862	centromere protein V-like
112258965	0.86	7.9e-04	2.8e-02	LOC112258965	3 beta-hydroxysteroid dehydrogenase type 7-like
112222909	0.85	2.9e-08	1.3e-05	LOC112222909	phospholipase B1, membrane-associated-like
112218369	0.85	1.6e-06	3.3e-04	LOC112218369	phospholipid scramblase 1-like
112232831	0.85	4.8e-06	7.6e-04	LOC112232831	uncharacterized HIT-like protein Synpcc7942_1390
112266040	0.85	1.9e-04	1.0e-02	LOC112266040	free fatty acid receptor 2-like
112258317	0.84	6.1e-06	9.0e-04	LOC112258317	uncharacterized LOC112258317
112267302	0.84	1.6e-05	1.9e-03	folr3	folate receptor 3
112251473	0.84	3.9e-05	3.3e-03	kyat3	kynurenine aminotransferase 3
112219426	0.83	3.0e-05	2.8e-03	LOC112219426	acyl-coenzyme A thioesterase 1-like
112251356	0.83	5.9e-04	2.3e-02	tmem69	transmembrane protein 69
112214358	0.82	1.7e-05	1.9e-03	dnajb9	DnaJ heat shock protein family (Hsp40) member B9
112224430	0.82	1.8e-05	2.0e-03	LOC112224430	aquaporin-8-like
112238047	0.82	2.4e-05	2.4e-03	LOC112238047	uncharacterized LOC112238047
112227093	0.82	5.6e-05	4.4e-03	LOC112227093	uncharacterized LOC112227093
112232815	0.82	2.4e-04	1.2e-02	ptrh1	peptidyl-tRNA hydrolase 1 homolog
112222448	0.82	5.9e-04	2.3e-02	LOC112222448	uncharacterized LOC112222448
112225175	0.82	1.6e-03	4.5e-02	acvr1c	activin A receptor type 1C
112228148	0.82	1.8e-03	4.8e-02	c30hxorf58	chromosome 30 CXorf58 homolog
112236408	0.81	1.1e-08	5.8e-06	LOC112236408	uncharacterized LOC112236408
112262007	0.81	1.2e-07	4.4e-05	LOC112262007	saccharopine dehydrogenase-like oxidoreductase
112250546	0.81	1.1e-04	7.3e-03	LOC112250546	MAM domain-containing glycosylphosphatidylinositol anchor protein 2-like
112240658	0.81	2.8e-04	1.4e-02	LOC112240658	XK-related protein 9-like
112263883	0.81	3.9e-04	1.7e-02	LOC112263883	very-long-chain 3-oxoacyl-CoA reductase-B-like
112228021	0.81	9.6e-04	3.2e-02	LOC112228021	cytochrome b5-like
112228251	0.8	3.7e-07	1.1e-04	LOC112228251	solute carrier family 22 member 4-like
112229632	0.8	9.2e-05	6.4e-03	LOC112229632	type-4 ice-structuring protein LS-12-like
112261397	0.8	1.7e-04	9.5e-03	LOC112261397	N-acyl-aromatic-L-amino acid amidohydrolase (carboxylate-forming) B-like
112229414	0.8	3.0e-04	1.4e-02	LOC112229414	zinc finger protein 501-like
112258465	0.8	4.5e-04	1.9e-02	LOC112258465	membrane-spanning 4-domains subfamily A member 4A-like
112223962	0.8	7.3e-04	2.6e-02	LOC112223962	peptide Y-like
112237226	0.8	1.9e-03	4.9e-02	LOC112237226	XK-related protein 9-like
112254569	0.79	1.1e-07	4.3e-05	LOC112254569	S-adenosylhomocysteine hydrolase-like protein 1
112222271	0.79	7.7e-07	1.9e-04	LOC112222271	solute carrier family 12 member 5-like
112230666	0.79	9.2e-05	6.4e-03	LOC112230666	steroid hormone receptor ERR1-like
112252917	0.79	1.2e-03	3.6e-02	kmo	kynurenine 3-monooxygenase
112254005	0.78	1.3e-06	2.8e-04	LOC112254005	ATP-binding cassette sub-family B member 6, mitochondrial-like
112225817	0.78	2.0e-05	2.1e-03	LOC112225817	peptide YY-like
112260660	0.78	3.2e-05	2.9e-03	LOC112260660	CDK5 and ABL1 enzyme substrate 1-like
112221438	0.78	8.4e-05	6.0e-03	LOC112221438	uncharacterized LOC112221438
112256481	0.78	3.8e-04	1.7e-02	LOC112256481	gamma-aminobutyric acid receptor subunit rho-1-like
112244113	0.78	8.9e-04	3.0e-02	LOC112244113	2-hydroxyacyl-CoA lyase 1-like
112241491	0.78	9.8e-04	3.2e-02	LOC112241491	cytochrome b-c1 complex subunit 8-like
112224150	0.78	1.1e-03	3.6e-02	LOC112224150	pyridoxine-5'-phosphate oxidase-like
112258623	0.78	1.3e-03	4.0e-02	LOC112258623	probable phosphatase phospho1
112265056	0.78	1.7e-03	4.5e-02	LOC112265056	layilin-like
112228874	0.77	1.0e-05	1.4e-03	LOC112228874	transmembrane protein 45B-like
112256952	0.77	5.0e-04	2.1e-02	LOC112256952	elongation of very long chain fatty acids protein 5-like
112228356	0.76	1.2e-04	7.6e-03	rad51d	RAD51 paralog D
112253029	0.76	1.5e-04	8.7e-03	LOC112253029	phosphatidylcholine:ceramide cholinephosphotransferase 1-like
112258760	0.76	1.6e-04	9.0e-03	LOC112258760	heme-binding protein 1-like
112217566	0.76	3.6e-04	1.6e-02	LOC112217566	uncharacterized LOC112217566
112254854	0.76	3.8e-04	1.7e-02	LOC112254854	vesicle transport protein GOT1A-like
112230870	0.75	4.3e-06	7.0e-04	LOC112230870	scavenger receptor class B member 1-like
112249158	0.75	7.5e-05	5.5e-03	LOC112249158	beta,beta-carotene 15,15'-dioxygenase-like
112249887	0.75	3.6e-04	1.6e-02	LOC112249887	cholesterol 24-hydroxylase-like
112221766	0.75	3.8e-04	1.7e-02	LOC112221766	adenosine deaminase-like
112226616	0.75	6.0e-04	2.3e-02	LOC112226616	apolipoprotein C-I-like
112224442	0.75	8.0e-04	2.8e-02	LOC112224442	ATP synthase mitochondrial F1 complex assembly factor 2-like
112241127	0.75	1.2e-03	3.7e-02	LOC112241127	microsomal glutathione S-transferase 1-like
112261196	0.75	1.7e-03	4.6e-02	LOC112261196	FK506-binding protein-like
112229409	0.74	2.1e-05	2.2e-03	LOC112229409	uncharacterized LOC112229409
112256928	0.74	1.2e-04	7.5e-03	LOC112256928	sodium-dependent multivitamin transporter-like
112220230	0.74	1.8e-04	1.0e-02	LOC112220230	short-chain specific acyl-CoA dehydrogenase, mitochondrial-like
112261874	0.74	2.3e-04	1.2e-02	ifi27	interferon alpha inducible protein 27
112263121	0.74	2.4e-04	1.2e-02	LOC112263121	probable peptidyl-tRNA hydrolase
112224644	0.74	1.2e-03	3.6e-02	LOC112224644	glutathione S-transferase 3-like
112227870	0.74	1.2e-03	3.7e-02	LOC112227870	U6 snRNA-associated Sm-like protein LSm5
112232814	0.74	1.4e-03	4.0e-02	LOC112232814	natterin-3-like
112230263	0.74	1.4e-03	4.0e-02	LOC112230263	VPS10 domain-containing receptor SorCS1-like
112257552	0.74	1.8e-03	4.7e-02	LOC112257552	TP53-regulated inhibitor of apoptosis 1-like
112257444	0.73	1.1e-05	1.4e-03	LOC112257444	tyrosine-protein kinase Fer-like
112255104	0.73	3.2e-05	2.9e-03	abhd6	abhydrolase domain containing 6
112256968	0.73	7.6e-05	5.6e-03	LOC112256968	zinc transporter ZIP14-like
112250794	0.73	5.6e-04	2.2e-02	LOC112250794	protein FAM32A-like
112241222	0.73	5.9e-04	2.3e-02	LOC112241222	zinc finger protein 658B-like
112240171	0.73	1.0e-03	3.3e-02	LOC112240171	uncharacterized LOC112240171
112253750	0.73	1.3e-03	3.9e-02	LOC112253750	dipeptidyl peptidase 4-like
112220218	0.73	1.7e-03	4.5e-02	LOC112220218	allograft inflammatory factor 1-like
112230407	0.72	2.5e-04	1.3e-02	LOC112230407	CSC1-like protein 2
112250644	0.72	5.7e-04	2.2e-02	LOC112250644	zinc finger protein GLIS1-like
112265623	0.72	5.7e-04	2.2e-02	siae	sialic acid acetylesterase
112257911	0.72	8.6e-04	3.0e-02	LOC112257911	membrane-associated progesterone receptor component 1-like
112245966	0.71	5.0e-05	4.0e-03	slc15a1	solute carrier family 15 member 1
112247685	0.71	5.0e-04	2.1e-02	isoc2	isochorismatase domain containing 2
112223730	0.71	9.1e-04	3.1e-02	LOC112223730	major facilitator superfamily domain-containing protein 1-like
112216358	0.71	9.3e-04	3.1e-02	LOC112216358	glycoprotein-N-acetylgalactosamine 3-beta-galactosyltransferase 1-B-like
112256143	0.7	3.5e-07	1.0e-04	LOC112256143	glyoxylate reductase/hydroxypyruvate reductase-like
112228909	0.7	3.2e-05	2.9e-03	sat1	spermidine/spermine N1-acetyltransferase 1
112265880	0.7	4.4e-05	3.7e-03	LOC112265880	E3 ubiquitin-protein ligase znrf2-like
112258748	0.7	4.9e-05	4.0e-03	LOC112258748	protein FAM234B-like
112262636	0.7	1.0e-04	6.8e-03	LOC112262636	DNA excision repair protein ERCC-8-like
112256930	0.7	1.6e-04	9.2e-03	tp53i3	tumor protein p53 inducible protein 3
112225223	0.7	4.6e-04	1.9e-02	LOC112225223	2-hydroxyacyl-CoA lyase 1-like
112250645	0.7	4.8e-04	2.0e-02	LOC112250645	elongation of very long chain fatty acids protein 4-like
112222869	0.7	5.8e-04	2.3e-02	decr1	2,4-dienoyl-CoA reductase 1
112218363	0.7	1.1e-03	3.5e-02	faxdc2	fatty acid hydroxylase domain containing 2
112229595	0.7	1.9e-03	5.0e-02	LOC112229595	tetraspanin-13-like
112256045	0.69	7.6e-06	1.1e-03	sil1	SIL1 nucleotide exchange factor
112220886	0.69	2.8e-05	2.7e-03	LOC112220886	START domain-containing protein 10-like
112263554	0.69	5.4e-04	2.2e-02	LOC112263554	uncharacterized protein F13E9.13, mitochondrial-like
112261639	0.69	6.7e-04	2.5e-02	ldah	lipid droplet associated hydrolase
112255012	0.69	9.1e-04	3.1e-02	LOC112255012	NACHT, LRR and PYD domains-containing protein 12-like
112248387	0.68	4.7e-05	3.8e-03	LOC112248387	hepatocyte nuclear factor 1-alpha-like
112243573	0.68	3.7e-04	1.7e-02	LOC112243573	uncharacterized LOC112243573
112218178	0.68	8.0e-04	2.8e-02	akr1d1	aldo-keto reductase family 1 member D1
112256157	0.68	1.6e-03	4.5e-02	LOC112256157	tetraspanin-7-like
112267242	0.67	5.4e-07	1.4e-04	LOC112267242	alkaline phosphatase, placental-like
112216927	0.67	3.4e-05	3.1e-03	phyh	phytanoyl-CoA 2-hydroxylase
112239817	0.67	3.5e-05	3.1e-03	cmc1	C-X9-C motif containing 1
112246505	0.67	4.9e-05	4.0e-03	LOC112246505	glutamate--cysteine ligase regulatory subunit-like
112256448	0.67	1.5e-04	8.7e-03	tmem234	transmembrane protein 234
112247023	0.67	3.9e-04	1.7e-02	gcat	glycine C-acetyltransferase
112265119	0.67	1.3e-03	3.9e-02	LOC112265119	flavin reductase (NADPH)-like
112264892	0.66	4.0e-07	1.1e-04	LOC112264892	exostosin-1b
112217696	0.66	2.8e-05	2.7e-03	LOC112217696	cathepsin B-like
112237781	0.66	1.1e-04	7.2e-03	LOC112237781	lysoplasmalogenase-like
112215939	0.66	1.1e-04	7.2e-03	LOC112215939	serine/threonine-protein kinase 35-like
112228491	0.66	2.6e-04	1.3e-02	LOC112228491	B-cell CLL/lymphoma 7 protein family member B-A-like
112226921	0.66	3.4e-04	1.6e-02	LOC112226921	E3 ubiquitin-protein ligase RNF152-like
112257874	0.66	3.9e-04	1.7e-02	LOC112257874	sodium- and chloride-dependent GABA transporter ine-like
112259413	0.66	6.4e-04	2.4e-02	LOC112259413	peptide YY
112252752	0.66	7.4e-04	2.7e-02	fuom	fucose mutarotase
112226174	0.66	9.0e-04	3.1e-02	LOC112226174	protein FAM234B-like
112260335	0.66	9.0e-04	3.1e-02	LOC112260335	stress-associated endoplasmic reticulum protein 1-like
112235592	0.65	5.5e-05	4.3e-03	LOC112235592	dehydrogenase/reductase SDR family member 4-like
112237387	0.65	6.4e-05	4.9e-03	LOC112237387	magnesium transporter NIPA1-like
112256538	0.65	8.8e-05	6.2e-03	rtn4ip1	reticulon 4 interacting protein 1
112219608	0.65	1.1e-04	7.3e-03	LOC112219608	UV excision repair protein RAD23 homolog B-like
112229439	0.65	1.7e-04	9.4e-03	LOC112229439	gasdermin-E-like
112240306	0.65	4.5e-04	1.9e-02	LOC112240306	acyl-CoA-binding protein-like
112223523	0.65	4.6e-04	1.9e-02	pemt	phosphatidylethanolamine N-methyltransferase
112260263	0.65	8.5e-04	2.9e-02	LOC112260263	GTPase IMAP family member 8-like
112249267	0.65	9.5e-04	3.2e-02	LOC112249267	COX assembly mitochondrial protein 2 homolog
112224282	0.64	1.7e-05	1.9e-03	asah2	N-acylsphingosine amidohydrolase 2
112262566	0.64	1.2e-03	3.7e-02	LOC112262566	protein NipSnap homolog 1-like
112224416	0.64	1.2e-03	3.7e-02	LOC112224416	uncharacterized LOC112224416
112266772	0.64	1.5e-03	4.2e-02	LOC112266772	flavin reductase (NADPH)-like
112223477	0.64	1.6e-03	4.4e-02	nudt13	nudix hydrolase 13
112236335	0.64	1.6e-03	4.4e-02	LOC112236335	P2Y purinoceptor 1-like
112252204	0.63	2.7e-05	2.7e-03	LOC112252204	40S ribosomal protein S27-like
112228520	0.63	3.3e-05	3.0e-03	LOC112228520	GAS2-like protein 2
112267168	0.63	1.1e-04	7.2e-03	LOC112267168	glucose-6-phosphate exchanger SLC37A4-like
112214217	0.63	2.5e-04	1.3e-02	LOC112214217	V-type proton ATPase subunit E 1-like
112265942	0.63	5.7e-04	2.2e-02	LOC112265942	uncharacterized LOC112265942
112266520	0.63	6.8e-04	2.5e-02	LOC112266520	cytochrome P450 20A1-like
112227853	0.63	1.2e-03	3.8e-02	LOC112227853	retinol dehydrogenase 12-like
112254489	0.62	4.3e-04	1.9e-02	LOC112254489	pantothenate kinase 4-like
112255155	0.62	6.0e-04	2.3e-02	LOC112255155	ephrin type-B receptor 5-like
112214265	0.62	1.5e-03	4.3e-02	LOC112214265	transmembrane protein adipocyte-associated 1 homolog
112262943	0.62	1.6e-03	4.4e-02	ankrd39	ankyrin repeat domain 39
112230546	0.62	1.8e-03	4.8e-02	mrps24	mitochondrial ribosomal protein S24
112239038	0.61	7.3e-05	5.4e-03	LOC112239038	solute carrier family 2, facilitated glucose transporter member 2-like
112254926	0.61	9.1e-05	6.3e-03	LOC112254926	retinol dehydrogenase 12-like
112247328	0.61	6.0e-04	2.3e-02	LOC112247328	eukaryotic translation initiation factor 5B-like
112262150	0.61	6.6e-04	2.5e-02	dmac2l	distal membrane arm assembly complex 2 like
112257330	0.61	7.6e-04	2.7e-02	LOC112257330	phenazine biosynthesis-like domain-containing protein
112214333	0.61	8.1e-04	2.8e-02	LOC112214333	NADH dehydrogenase [ubiquinone] 1 alpha subcomplex subunit 5-like
112256003	0.61	1.3e-03	3.8e-02	st3gal5	ST3 beta-galactoside alpha-2,3-sialyltransferase 5
112248888	0.6	8.8e-06	1.2e-03	LOC112248888	SEC14-like protein 2
112256598	0.6	9.9e-05	6.8e-03	avpi1	arginine vasopressin induced 1
112259043	0.6	7.3e-04	2.7e-02	LOC112259043	protein crumbs homolog 3-like
112216755	0.6	8.2e-04	2.9e-02	LOC112216755	uncharacterized LOC112216755
112224189	0.6	1.3e-03	3.8e-02	LOC112224189	cytochrome c oxidase assembly protein COX19
112260310	0.6	1.7e-03	4.6e-02	LOC112260310	gamma-interferon-inducible lysosomal thiol reductase-like
112236730	0.6	1.7e-03	4.7e-02	LOC112236730	decaprenyl-diphosphate synthase subunit 1-like
112252009	0.59	1.5e-04	8.7e-03	chst7	carbohydrate sulfotransferase 7
112266419	0.59	3.0e-04	1.4e-02	LOC112266419	ras association domain-containing protein 6-like
112222021	0.59	3.1e-04	1.5e-02	LOC112222021	transmembrane protein 82-like
112249166	0.59	5.1e-04	2.1e-02	LOC112249166	cytochrome b5-like
112226182	0.59	5.2e-04	2.1e-02	fmc1	formation of mitochondrial complex V assembly factor 1 homolog
112225920	0.59	1.1e-03	3.6e-02	LOC112225920	glutathione S-transferase kappa 1-like
112243702	0.59	1.2e-03	3.7e-02	LOC112243702	serum paraoxonase/arylesterase 2-like
112237511	0.58	2.5e-05	2.5e-03	LOC112237511	dual specificity protein phosphatase 22-A-like
112263731	0.58	3.0e-05	2.8e-03	LOC112263731	inactive serine/threonine-protein kinase VRK3-like
112229666	0.58	4.3e-05	3.6e-03	LOC112229666	uncharacterized aarF domain-containing protein kinase 5-like
112231222	0.58	6.5e-05	4.9e-03	LOC112231222	diamine acetyltransferase 1-like
112265043	0.58	1.5e-04	8.7e-03	gdpd1	glycerophosphodiester phosphodiesterase domain containing 1
112263119	0.58	1.6e-04	9.2e-03	LOC112263119	SH2 domain-containing protein 3C-like
112218312	0.58	4.4e-04	1.9e-02	LOC112218312	aflatoxin B1 aldehyde reductase member 4-like
112237381	0.58	6.9e-04	2.5e-02	LOC112237381	mitoguardin 1-like
112238788	0.58	7.6e-04	2.7e-02	LOC112238788	trans-1,2-dihydrobenzene-1,2-diol dehydrogenase-like
112217552	0.58	8.9e-04	3.1e-02	LOC112217552	syntaxin-7-like
112222223	0.58	1.1e-03	3.5e-02	LOC112222223	androgen-dependent TFPI-regulating protein-like
112263693	0.58	1.2e-03	3.7e-02	LOC112263693	glycine cleavage system H protein, mitochondrial-like
112260914	0.58	1.5e-03	4.2e-02	cgref1	cell growth regulator with EF-hand domain 1
112231806	0.57	3.2e-05	2.9e-03	LOC112231806	cytochrome P450 4V2-like
112229002	0.57	4.0e-05	3.4e-03	LOC112229002	upstream stimulatory factor 1-like
112220075	0.57	7.8e-05	5.7e-03	LOC112220075	uncharacterized LOC112220075
112224672	0.57	9.6e-05	6.6e-03	LOC112224672	serine protease HTRA2, mitochondrial-like
112252553	0.57	4.8e-04	2.0e-02	LOC112252553	protein C19orf12 homolog
112217881	0.57	7.3e-04	2.6e-02	LOC112217881	uncharacterized LOC112217881
112263391	0.57	1.9e-03	5.0e-02	nr2f1	nuclear receptor subfamily 2 group F member 1
112264618	0.56	2.4e-04	1.2e-02	LOC112264618	uncharacterized LOC112264618
112237889	0.56	2.6e-04	1.3e-02	rpl9	ribosomal protein L9
112238363	0.56	3.8e-04	1.7e-02	LOC112238363	glycerophosphodiester phosphodiesterase 1-like
112218668	0.56	9.8e-04	3.2e-02	LOC112218668	GTPase HRas
112218122	0.56	1.3e-03	3.9e-02	c2h1orf50	chromosome 2 C1orf50 homolog
112252755	0.55	1.1e-04	7.1e-03	paox	polyamine oxidase
112223614	0.55	3.2e-04	1.5e-02	LOC112223614	uncharacterized LOC112223614
112219243	0.55	3.5e-04	1.6e-02	LOC112219243	succinate--CoA ligase [GDP-forming] subunit beta, mitochondrial-like
112218728	0.55	4.6e-04	1.9e-02	LOC112218728	aryl hydrocarbon receptor nuclear translocator-like protein 1
112219971	0.55	1.6e-03	4.4e-02	hint1	histidine triad nucleotide binding protein 1
112231118	0.55	1.7e-03	4.7e-02	LOC112231118	SLC35A4 upstream open reading frame protein-like
112216822	0.54	1.4e-05	1.7e-03	LOC112216822	acyl-coenzyme A thioesterase 5-like
112255434	0.54	7.2e-05	5.4e-03	LOC112255434	pyruvate dehydrogenase [acetyl-transferring]-phosphatase 1, mitochondrial-like
112254430	0.54	1.9e-04	1.0e-02	LOC112254430	succinate--CoA ligase [GDP-forming] subunit beta, mitochondrial-like
112246704	0.54	6.0e-04	2.3e-02	LOC112246704	LMBR1 domain-containing protein 2-B-like
112239501	0.54	1.1e-03	3.5e-02	LOC112239501	insulin-like growth factor-binding protein 2-A
112264348	0.54	1.4e-03	4.1e-02	LOC112264348	probable acyl-CoA dehydrogenase 6
112252794	0.54	1.5e-03	4.3e-02	LOC112252794	molybdenum cofactor sulfurase-like
112257670	0.54	1.7e-03	4.7e-02	LOC112257670	protein YIPF6-like
112257345	0.53	2.7e-04	1.3e-02	LOC112257345	protein ERGIC-53-like
112223123	0.53	3.4e-04	1.5e-02	LOC112223123	C-type lectin domain family 4 member E-like
112228157	0.53	5.2e-04	2.1e-02	LOC112228157	E3 ubiquitin-protein ligase TRIM39-like
112265455	0.53	6.9e-04	2.5e-02	LOC112265455	very long-chain acyl-CoA synthetase-like
112253030	0.53	7.3e-04	2.6e-02	LOC112253030	bifunctional 3'-phosphoadenosine 5'-phosphosulfate synthase 2-like
112230887	0.53	1.0e-03	3.3e-02	ptcd2	pentatricopeptide repeat domain 2
112225105	0.53	1.4e-03	4.2e-02	LOC112225105	solute carrier family 35 member F5-like
112240087	0.53	1.6e-03	4.5e-02	ghitm	growth hormone inducible transmembrane protein
112230367	0.53	1.8e-03	4.8e-02	LOC112230367	COMM domain-containing protein 1-like
112223653	0.52	3.1e-07	9.4e-05	LOC112223653	gap junction delta-3 protein-like
112235806	0.52	2.4e-06	4.3e-04	LOC112235806	enoyl-CoA hydratase domain-containing protein 3, mitochondrial-like
112248922	0.52	1.3e-04	7.9e-03	nudt18	nudix hydrolase 18
112230806	0.52	3.3e-04	1.5e-02	LOC112230806	proteinase-activated receptor 2-like
112218831	0.52	1.6e-03	4.5e-02	LOC112218831	protein-arginine deiminase type-2-like
112258996	0.51	3.8e-05	3.3e-03	LOC112258996	nucleobindin-2-like
112260379	0.51	1.5e-04	8.8e-03	impad1	inositol monophosphatase domain containing 1
112254124	0.51	1.7e-03	4.5e-02	nfs1	NFS1 cysteine desulfurase
112220219	0.5	2.5e-05	2.5e-03	slc13a1	solute carrier family 13 member 1
112248333	0.5	2.6e-04	1.3e-02	LOC112248333	endophilin-B2-like
112220017	0.5	4.0e-04	1.7e-02	ctxn3	cortexin 3
112225478	0.5	4.7e-04	2.0e-02	LOC112225478	hydroxyacid oxidase 2-like
112262601	0.5	6.8e-04	2.5e-02	LOC112262601	dual specificity protein phosphatase CDC14A-like
112266316	0.5	9.3e-04	3.1e-02	LOC112266316	sushi domain-containing protein 2-like
112252937	0.5	1.5e-03	4.2e-02	fbxw4	F-box and WD repeat domain containing 4
112228907	0.5	1.8e-03	4.7e-02	LOC112228907	peroxiredoxin-4-like
112227220	0.49	8.5e-04	2.9e-02	gk5	glycerol kinase 5
112231423	0.49	1.4e-03	4.0e-02	LOC112231423	uncharacterized LOC112231423
112215553	0.49	1.5e-03	4.3e-02	LOC112215553	eukaryotic translation initiation factor 1b
112250063	0.49	1.6e-03	4.4e-02	LOC112250063	sodium-dependent glucose transporter 1-like
112225629	0.48	7.5e-06	1.1e-03	LOC112225629	activin receptor type-2A-like
112240823	0.48	1.5e-04	8.7e-03	LOC112240823	anoctamin-10-like
112235713	0.48	2.1e-04	1.1e-02	LOC112235713	protein Tob1-like
112257564	0.48	5.8e-04	2.3e-02	susd2	sushi domain containing 2
112250163	0.48	1.0e-03	3.3e-02	LOC112250163	tetratricopeptide repeat protein 13-like
112230018	0.47	5.9e-04	2.3e-02	LOC112230018	apolipoprotein Eb-like
112218313	0.47	6.3e-04	2.4e-02	LOC112218313	synaptic vesicle glycoprotein 2B-like
112263593	0.47	7.6e-04	2.7e-02	LOC112263593	cytosolic purine 5'-nucleotidase-like
112218622	0.47	1.1e-03	3.5e-02	gtf3c6	general transcription factor IIIC subunit 6
112256911	0.47	1.2e-03	3.6e-02	LOC112256911	MFS-type transporter SLC18B1-like
112218873	0.46	7.2e-05	5.4e-03	LOC112218873	proton myo-inositol cotransporter-like
112266766	0.46	2.9e-04	1.4e-02	LOC112266766	protein YIF1B-like
112252247	0.46	5.0e-04	2.1e-02	LOC112252247	uncharacterized protein C11orf24-like
112266526	0.46	6.0e-04	2.3e-02	LOC112266526	integral membrane protein 2B-like
112256722	0.46	1.1e-03	3.6e-02	ap5m1	adaptor related protein complex 5 subunit mu 1
112228024	0.46	1.5e-03	4.2e-02	LOC112228024	enoyl-CoA delta isomerase 2, mitochondrial-like
112232820	0.45	1.8e-05	2.0e-03	LOC112232820	glycine dehydrogenase (decarboxylating), mitochondrial-like
112228522	0.45	6.1e-04	2.3e-02	LOC112228522	malate dehydrogenase, mitochondrial-like
112247480	0.45	1.0e-03	3.4e-02	LOC112247480	cellular nucleic acid-binding protein-like
112218606	0.45	1.3e-03	3.9e-02	LOC112218606	ADP-ribosylation factor 4-like
112221214	0.45	1.5e-03	4.2e-02	LOC112221214	sodium-coupled monocarboxylate transporter 1-like
112222095	0.44	2.0e-05	2.1e-03	LOC112222095	oxysterol-binding protein-related protein 2-like
112249764	0.44	4.9e-04	2.0e-02	evi5	ecotropic viral integration site 5
112224534	0.44	5.0e-04	2.1e-02	abcb10	ATP binding cassette subfamily B member 10
112235672	0.44	8.4e-04	2.9e-02	LOC112235672	acyl-coenzyme A synthetase ACSM3, mitochondrial-like
112257566	0.44	1.5e-03	4.2e-02	foxred1	FAD dependent oxidoreductase domain containing 1
112248621	0.44	1.5e-03	4.3e-02	LOC112248621	fumarylacetoacetate hydrolase domain-containing protein 2-like
112258824	0.43	1.7e-05	1.9e-03	LOC112258824	glutaryl-CoA dehydrogenase, mitochondrial-like
112232021	0.43	1.0e-03	3.4e-02	LOC112232021	15-hydroxyprostaglandin dehydrogenase [NAD(+)]-like
112222546	0.42	4.3e-04	1.9e-02	LOC112222546	putative neural-cadherin 2
112215821	0.42	6.4e-04	2.4e-02	LOC112215821	eukaryotic translation initiation factor 2 subunit 2-like
112223728	0.42	1.5e-03	4.2e-02	LOC112223728	V-type proton ATPase 16 kDa proteolipid subunit
112221568	0.42	1.7e-03	4.5e-02	LOC112221568	protein RER1
112252815	0.42	1.7e-03	4.6e-02	LOC112252815	protein FAM45A-like
112215820	0.42	1.7e-03	4.7e-02	LOC112215820	mRNA export factor-like
112220324	0.41	4.1e-04	1.8e-02	LOC112220324	tumor necrosis factor receptor superfamily member 10B-like
112254113	0.41	9.6e-04	3.2e-02	LOC112254113	endoplasmic reticulum-Golgi intermediate compartment protein 3-like
112252897	0.41	1.3e-03	3.8e-02	mea1	male-enhanced antigen 1
112264696	0.4	4.8e-04	2.0e-02	LOC112264696	cytosolic non-specific dipeptidase-like
112264799	0.4	6.1e-04	2.3e-02	LOC112264799	tubulin beta chain-like
112261689	0.4	1.3e-03	3.8e-02	LOC112261689	BAG family molecular chaperone regulator 5-like
112259765	0.4	1.4e-03	4.1e-02	LOC112259765	AP-1 complex subunit sigma-1A-like
112246874	0.39	6.0e-04	2.3e-02	LOC112246874	lysM and putative peptidoglycan-binding domain-containing protein 3-like
112254739	0.39	1.1e-03	3.5e-02	LOC112254739	adiponectin receptor protein 1-like
112216098	0.39	1.8e-03	4.7e-02	LOC112216098	cathepsin Z-like
112219783	0.38	1.8e-03	4.9e-02	LOC112219783	leucine-rich repeat-containing protein 19-like
112227022	0.37	1.6e-03	4.4e-02	LOC112227022	ras-related protein Rab-2A
112241850	0.37	1.9e-03	4.9e-02	dera	deoxyribose-phosphate aldolase
112229408	0.35	1.0e-03	3.4e-02	LOC112229408	uncharacterized protein C6orf47 homolog
112216269	-0.33	6.5e-05	4.9e-03	LOC112216269	basement membrane-specific heparan sulfate proteoglycan core protein-like
112256094	-0.39	1.5e-03	4.3e-02	LOC112256094	HLA class II histocompatibility antigen gamma chain-like
112214681	-0.4	4.0e-04	1.7e-02	LOC112214681	dedicator of cytokinesis protein 11-like
112226982	-0.4	1.2e-03	3.8e-02	LOC112226982	extended synaptotagmin-2-B-like
112236158	-0.4	1.3e-03	3.8e-02	LOC112236158	receptor-type tyrosine-protein phosphatase C-like
112265432	-0.41	1.6e-03	4.5e-02	LOC112265432	60S ribosomal export protein NMD3-like
112217468	-0.42	1.7e-03	4.5e-02	LOC112217468	serine/threonine-protein kinase D3-like
112219509	-0.43	1.5e-04	8.7e-03	LOC112219509	RNA-binding protein 38-like
112230781	-0.43	1.7e-03	4.5e-02	LOC112230781	tumor necrosis factor receptor superfamily member 10A-like
112250804	-0.44	1.2e-03	3.7e-02	LOC112250804	hematopoietic SH2 domain-containing protein homolog
112262377	-0.44	1.6e-03	4.4e-02	LOC112262377	lipopolysaccharide-responsive and beige-like anchor protein
112229085	-0.45	8.2e-05	5.9e-03	LOC112229085	serine/threonine-protein kinase 10-like
112258305	-0.45	5.6e-04	2.2e-02	LOC112258305	lymphocyte cytosolic protein 2-like
112239331	-0.45	1.4e-03	4.1e-02	LOC112239331	interleukin-1 receptor type 1-like
112261472	-0.46	1.0e-03	3.4e-02	LOC112261472	EMILIN-1-like
112253507	-0.46	1.1e-03	3.4e-02	LOC112253507	inactive tyrosine-protein kinase 7-like
112261629	-0.47	1.5e-05	1.7e-03	LOC112261629	fermitin family homolog 2
112227505	-0.47	3.8e-04	1.7e-02	LOC112227505	NEDD8 ultimate buster 1-like
112251561	-0.48	1.2e-03	3.8e-02	rfx2	regulatory factor X2
112219396	-0.48	1.5e-03	4.2e-02	LOC112219396	guanine nucleotide-binding protein G(z) subunit alpha-like
112218909	-0.49	1.4e-05	1.7e-03	LOC112218909	phosphate carrier protein, mitochondrial-like
112214341	-0.5	1.0e-03	3.3e-02	LOC112214341	nicotinamide phosphoribosyltransferase
112249298	-0.51	1.6e-03	4.5e-02	LOC112249298	transcription factor PU.1-like
112220232	-0.52	1.7e-05	1.9e-03	LOC112220232	forkhead box protein P1-B
112229049	-0.52	3.3e-04	1.5e-02	LOC112229049	mitogen-activated protein kinase kinase kinase kinase 2-like
112256772	-0.53	3.3e-05	3.0e-03	LOC112256772	fermitin family homolog 2-like
112248144	-0.53	1.8e-04	9.8e-03	LOC112248144	histamine H1 receptor-like
112253187	-0.53	3.1e-04	1.5e-02	LOC112253187	arachidonate 5-lipoxygenase-like
112220766	-0.53	3.1e-04	1.5e-02	LOC112220766	H-2 class II histocompatibility antigen gamma chain-like
112249971	-0.53	4.8e-04	2.0e-02	nfkbie	NFKB inhibitor epsilon
112225875	-0.53	1.2e-03	3.7e-02	LOC112225875	nuclear body protein SP140-like protein
112214636	-0.53	1.2e-03	3.8e-02	LOC112214636	matrix metalloproteinase-14-like
112229512	-0.53	1.8e-03	4.8e-02	LOC112229512	src-like-adapter
112257573	-0.54	5.0e-04	2.1e-02	LOC112257573	coronin-1C-like
112228563	-0.54	8.4e-04	2.9e-02	LOC112228563	transient receptor potential cation channel subfamily V member 1-like
112251063	-0.54	1.7e-03	4.6e-02	LOC112251063	predicted GPI-anchored protein 58
112228568	-0.55	1.1e-04	7.2e-03	LOC112228568	cytospin-B-like
112265172	-0.55	1.1e-04	7.4e-03	LOC112265172	RAC-gamma serine/threonine-protein kinase-like
112263664	-0.55	1.4e-03	4.1e-02	LOC112263664	semaphorin-7A-like
112262952	-0.55	1.6e-03	4.5e-02	LOC112262952	coxsackievirus and adenovirus receptor homolog
112260414	-0.56	1.4e-06	2.8e-04	LOC112260414	integrin beta-1-like
112267274	-0.56	1.3e-04	8.1e-03	LOC112267274	integrin-linked protein kinase-like
112250011	-0.56	2.9e-04	1.4e-02	LOC112250011	collagen alpha-1(XII) chain-like
112256465	-0.56	7.3e-04	2.6e-02	LOC112256465	platelet-activating factor receptor-like
112217985	-0.56	7.9e-04	2.8e-02	LOC112217985	extended synaptotagmin-1-like
112218315	-0.56	1.9e-03	4.9e-02	ap3b2	adaptor related protein complex 3 subunit beta 2
112239565	-0.57	7.6e-07	1.9e-04	LOC112239565	plastin-2-like
112250094	-0.57	7.8e-07	1.9e-04	LOC112250094	mitogen-activated protein kinase kinase kinase 5-like
112231203	-0.58	1.3e-05	1.6e-03	arhgap31	Rho GTPase activating protein 31
112258500	-0.58	3.5e-05	3.1e-03	LOC112258500	microtubule-associated protein tau-like
112265583	-0.58	4.9e-05	4.0e-03	LOC112265583	SH3 domain-binding glutamic acid-rich-like protein
112253741	-0.58	7.3e-04	2.7e-02	LOC112253741	thymosin beta-11
112230004	-0.58	1.0e-03	3.4e-02	LOC112230004	eukaryotic peptide chain release factor GTP-binding subunit-like
112252805	-0.58	1.2e-03	3.6e-02	pdlim1	PDZ and LIM domain 1
112216781	-0.58	1.3e-03	4.0e-02	LOC112216781	MOB kinase activator 2-like
112214522	-0.58	1.9e-03	4.9e-02	LOC112214522	arachidonate 12-lipoxygenase, 12S-type-like
112216271	-0.59	5.3e-04	2.1e-02	LOC112216271	caspase-9-like
112221730	-0.59	1.2e-03	3.8e-02	nfe2	nuclear factor, erythroid 2
112240781	-0.59	1.5e-03	4.3e-02	LOC112240781	epithelial membrane protein 2-like
112224567	-0.59	1.8e-03	4.8e-02	cep170	centrosomal protein 170
112251554	-0.59	1.8e-03	4.9e-02	LOC112251554	transient receptor potential cation channel subfamily M member 4-like
112235584	-0.6	6.9e-05	5.2e-03	LOC112235584	tensin-like
112238756	-0.6	1.8e-04	9.7e-03	LOC112238756	protein diaphanous homolog 1-like
112229614	-0.6	4.6e-04	1.9e-02	LOC112229614	anillin-like
112226300	-0.6	6.4e-04	2.4e-02	LOC112226300	serine/threonine-protein kinase N1-like
112256030	-0.6	8.0e-04	2.8e-02	LOC112256030	1-phosphatidylinositol 4,5-bisphosphate phosphodiesterase epsilon-1-like
112252303	-0.6	9.1e-04	3.1e-02	plcg2	phospholipase C gamma 2
112256097	-0.61	5.8e-05	4.5e-03	LOC112256097	macrophage colony-stimulating factor 1 receptor 1-like
112220467	-0.61	1.0e-04	6.8e-03	LOC112220467	slit homolog 3 protein-like
112227309	-0.61	1.0e-04	6.9e-03	LOC112227309	supervillin-like
112266934	-0.61	3.1e-04	1.5e-02	LOC112266934	uncharacterized LOC112266934
112247294	-0.61	1.3e-03	3.9e-02	LOC112247294	pro-cathepsin H-like
112216853	-0.61	1.6e-03	4.5e-02	LOC112216853	non-muscle caldesmon-like
112260073	-0.62	1.3e-06	2.8e-04	LOC112260073	reticulon-3-like
112263642	-0.62	1.1e-04	7.0e-03	LOC112263642	CD276 antigen-like
112226843	-0.62	4.7e-04	2.0e-02	LOC112226843	desmoplakin-like
112257489	-0.62	1.8e-03	4.7e-02	LOC112257489	cysteine and histidine-rich protein 1-like
112265915	-0.62	1.9e-03	4.9e-02	LOC112265915	C-type lectin domain family 6 member A-like
112214697	-0.63	6.0e-05	4.6e-03	LOC112214697	synaptopodin-2-like
112218236	-0.63	8.4e-05	6.0e-03	LOC112218236	MOB kinase activator 2-like
112222380	-0.63	5.8e-04	2.3e-02	LOC112222380	sodium-dependent lysophosphatidylcholine symporter 1-like
112245882	-0.63	7.5e-04	2.7e-02	LOC112245882	glyceraldehyde-3-phosphate dehydrogenase-like
112257962	-0.63	9.1e-04	3.1e-02	vcl	vinculin
112216991	-0.63	1.2e-03	3.7e-02	LOC112216991	uncharacterized LOC112216991
112254338	-0.63	1.3e-03	3.9e-02	LOC112254338	bactericidal permeability-increasing protein-like
112260328	-0.64	2.8e-04	1.4e-02	LOC112260328	calsyntenin-2-like
112252026	-0.64	3.1e-04	1.5e-02	LOC112252026	oxygen-dependent coproporphyrinogen-III oxidase, mitochondrial-like
112255144	-0.64	1.2e-03	3.7e-02	LOC112255144	rho GTPase-activating protein 6-like
112267179	-0.64	1.8e-03	4.8e-02	LOC112267179	CXADR-like membrane protein
112262023	-0.65	2.5e-06	4.4e-04	LOC112262023	membrane-bound O-acyltransferase domain-containing protein 2-like
112220011	-0.65	3.1e-05	2.9e-03	march3	membrane associated ring-CH-type finger 3
112225415	-0.65	5.4e-04	2.2e-02	LOC112225415	collagen alpha-1(IV) chain-like
112239257	-0.65	1.6e-03	4.5e-02	LOC112239257	pro-interleukin-16-like
112251202	-0.66	1.1e-05	1.4e-03	LOC112251202	AMP deaminase 3-like
112222929	-0.66	6.2e-04	2.4e-02	LOC112222929	probable C-mannosyltransferase DPY19L1
112236614	-0.68	3.5e-06	6.1e-04	LOC112236614	glypican-1-like
112217587	-0.68	7.0e-06	1.0e-03	LOC112217587	centrosomal protein of 85 kDa-like
112229030	-0.68	1.3e-05	1.6e-03	LOC112229030	regulator of G-protein signaling 14-like
112223865	-0.68	3.2e-05	2.9e-03	tgfb1i1	transforming growth factor beta 1 induced transcript 1
112242453	-0.68	1.1e-04	7.2e-03	LOC112242453	cohesin subunit SA-1-like
112266933	-0.68	6.3e-04	2.4e-02	LOC112266933	uncharacterized protein C11orf53 homolog
112221974	-0.68	9.3e-04	3.1e-02	LOC112221974	signal peptide, CUB and EGF-like domain-containing protein 3
112258329	-0.68	1.1e-03	3.4e-02	LOC112258329	sarcoplasmic/endoplasmic reticulum calcium ATPase 1-like
112229973	-0.68	1.3e-03	4.0e-02	LOC112229973	sodium bicarbonate cotransporter 3-like
112266876	-0.68	1.5e-03	4.2e-02	LOC112266876	calpain-9-like
112239790	-0.68	1.6e-03	4.5e-02	LOC112239790	Krueppel-like factor 2
112257813	-0.68	1.6e-03	4.5e-02	LOC112257813	SAM domain-containing protein SAMSN-1-like
112248948	-0.69	2.9e-04	1.4e-02	LOC112248948	protein NDNF-like
112215288	-0.69	4.3e-04	1.9e-02	LOC112215288	B-cell receptor CD22-like
112218455	-0.69	1.2e-03	3.8e-02	LOC112218455	olfactomedin-4-like
112227832	-0.69	1.4e-03	4.0e-02	LOC112227832	solute carrier family 12 member 7-like
112225163	-0.7	4.8e-06	7.6e-04	LOC112225163	myosin light chain kinase, smooth muscle-like
112216264	-0.7	8.8e-06	1.2e-03	LOC112216264	C4b-binding protein alpha chain-like
112257198	-0.7	1.3e-04	8.2e-03	LOC112257198	lysyl oxidase homolog 3B-like
112229211	-0.7	2.7e-04	1.3e-02	LOC112229211	rho family-interacting cell polarization regulator 2-like
112262909	-0.7	8.4e-04	2.9e-02	LOC112262909	AT-rich interactive domain-containing protein 5A-like
112251870	-0.7	1.3e-03	3.9e-02	LOC112251870	mucin-5AC-like
112264518	-0.7	1.4e-03	4.1e-02	LOC112264518	lysophosphatidylcholine acyltransferase 1-like
112258764	-0.71	2.5e-04	1.2e-02	LOC112258764	ankyrin repeat and fibronectin type-III domain-containing protein 1-like
112236712	-0.71	3.5e-04	1.6e-02	LOC112236712	PDZ and LIM domain protein 5-like
112241887	-0.71	4.4e-04	1.9e-02	LOC112241887	ribonuclease inhibitor-like
112238638	-0.71	4.4e-04	1.9e-02	LOC112238638	probable palmitoyltransferase ZDHHC11
112255092	-0.71	1.2e-03	3.7e-02	LOC112255092	striated muscle preferentially expressed protein kinase-like
112234780	-0.72	3.3e-05	3.0e-03	LOC112234780	cAMP-specific 3',5'-cyclic phosphodiesterase 4B-like
112235210	-0.72	1.7e-04	9.6e-03	LOC112235210	integrin beta-2-like
112257021	-0.72	3.9e-04	1.7e-02	LOC112257021	fermitin family homolog 3-like
112228606	-0.72	6.0e-04	2.3e-02	LOC112228606	pigment epithelium-derived factor-like
112249220	-0.72	1.3e-03	3.9e-02	LOC112249220	centromere protein T-like
112262858	-0.73	2.0e-05	2.1e-03	LOC112262858	smoothelin-like
112246341	-0.73	1.9e-04	1.0e-02	LOC112246341	complement C1q subcomponent subunit C-like
112239697	-0.73	2.2e-04	1.2e-02	LOC112239697	non-muscle caldesmon-like
112241485	-0.73	7.8e-04	2.8e-02	LOC112241485	BTB/POZ domain-containing protein KCTD12-like
112264409	-0.73	8.5e-04	2.9e-02	LOC112264409	tax1-binding protein 1 homolog A-like
112214295	-0.73	9.5e-04	3.2e-02	LOC112214295	uncharacterized LOC112214295
112254359	-0.73	1.9e-03	4.9e-02	LOC112254359	inositol 1,4,5-trisphosphate receptor type 1-like
112259989	-0.74	5.3e-05	4.2e-03	LOC112259989	coiled-coil domain-containing protein 149-like
112252986	-0.74	1.2e-04	7.7e-03	LOC112252986	B-cell linker protein-like
112259092	-0.74	4.9e-04	2.0e-02	LOC112259092	cysteinyl leukotriene receptor 2-like
112223439	-0.74	5.7e-04	2.2e-02	LOC112223439	bifunctional 3'-phosphoadenosine 5'-phosphosulfate synthase 2-like
112241413	-0.74	9.3e-04	3.1e-02	LOC112241413	ras and EF-hand domain-containing protein homolog
112256714	-0.74	9.4e-04	3.1e-02	LOC112256714	calcium permeable stress-gated cation channel 1-like
112216121	-0.75	5.9e-06	8.8e-04	LOC112216121	signal peptide, CUB and EGF-like domain-containing protein 3
112217478	-0.75	3.1e-05	2.9e-03	LOC112217478	collagen alpha-1(XII) chain-like
112220053	-0.75	5.6e-05	4.4e-03	LOC112220053	uncharacterized LOC112220053
112235205	-0.75	2.1e-04	1.1e-02	LOC112235205	rho family-interacting cell polarization regulator 2-like
112236177	-0.75	1.6e-03	4.5e-02	LOC112236177	janus kinase and microtubule-interacting protein 2-like
112224621	-0.76	6.4e-05	4.9e-03	LOC112224621	dystonin-like
112223211	-0.76	4.5e-04	1.9e-02	LOC112223211	uncharacterized LOC112223211
112234182	-0.76	1.9e-03	4.9e-02	LOC112234182	discoidin, CUB and LCCL domain-containing protein 1-like
112225295	-0.77	1.2e-05	1.5e-03	LOC112225295	major facilitator superfamily domain-containing protein 6-like
112263059	-0.77	1.3e-03	3.9e-02	LOC112263059	P2X purinoceptor 4-like
112257392	-0.78	1.4e-05	1.6e-03	LOC112257392	keratin, type I cytoskeletal 18-like
112235360	-0.78	2.9e-05	2.8e-03	LOC112235360	restin homolog
112258284	-0.78	1.0e-04	6.9e-03	LOC112258284	neuronal vesicle trafficking-associated protein 2-like
112240680	-0.78	7.1e-04	2.6e-02	slc26a5	solute carrier family 26 member 5
112266479	-0.78	9.2e-04	3.1e-02	LOC112266479	gamma-aminobutyric acid receptor subunit gamma-3-like
112228369	-0.78	1.3e-03	3.9e-02	LOC112228369	transmembrane protein 136-like
112261388	-0.79	1.9e-05	2.0e-03	LOC112261388	PDZ and LIM domain protein 3-like
112258603	-0.79	8.7e-05	6.2e-03	LOC112258603	integrin beta-3-like
112263759	-0.79	2.3e-04	1.2e-02	LOC112263759	cytochrome b-245 light chain-like
112225990	-0.79	2.4e-04	1.2e-02	LOC112225990	caveolae-associated protein 1-like
112262379	-0.79	3.0e-04	1.4e-02	LOC112262379	SH3 domain-containing protein 19-like
112222806	-0.79	3.2e-04	1.5e-02	LOC112222806	tubulin beta chain-like
112225586	-0.79	5.9e-04	2.3e-02	LOC112225586	uncharacterized LOC112225586
112214205	-0.79	7.1e-04	2.6e-02	LOC112214205	intermediate filament protein ON3-like
112227625	-0.79	1.4e-03	4.0e-02	LOC112227625	negative regulator of reactive oxygen species-like
112252562	-0.79	1.6e-03	4.5e-02	LOC112252562	protein-methionine sulfoxide oxidase mical3a-like
112239944	-0.8	1.2e-04	7.7e-03	lacc1	laccase domain containing 1
112264679	-0.8	1.3e-04	8.2e-03	LOC112264679	thrombospondin-3b-like
112228370	-0.8	3.0e-04	1.4e-02	LOC112228370	POU domain, class 2, transcription factor 3-like
112266808	-0.8	4.0e-04	1.8e-02	LOC112266808	smoothelin-like protein 2
112231577	-0.8	8.7e-04	3.0e-02	LOC112231577	synaptopodin-2-like
112240981	-0.81	3.6e-06	6.1e-04	ncf4	neutrophil cytosolic factor 4
112248828	-0.81	2.8e-05	2.7e-03	LOC112248828	complement component C7-like
112220951	-0.81	7.1e-05	5.3e-03	LOC112220951	signal-transducing adaptor protein 1-like
112264375	-0.81	8.8e-05	6.2e-03	LOC112264375	adenylyl cyclase-associated protein 2-like
112217171	-0.81	3.3e-04	1.5e-02	LOC112217171	lymphoid-restricted membrane protein-like
112218266	-0.81	3.4e-04	1.6e-02	LOC112218266	protein phosphatase 1 regulatory subunit 15B-like
112247973	-0.81	8.7e-04	3.0e-02	LOC112247973	protein lyl-1-like
112234711	-0.81	1.5e-03	4.2e-02	LOC112234711	type II inositol 3,4-bisphosphate 4-phosphatase-like
112229950	-0.82	1.4e-03	4.0e-02	LOC112229950	prostate stem cell antigen-like
112260352	-0.83	1.3e-03	3.9e-02	LOC112260352	olfactomedin-like protein 2B
112219517	-0.83	1.7e-03	4.5e-02	LOC112219517	bone morphogenetic protein 7-like
112220753	-0.84	1.0e-11	1.7e-08	LOC112220753	glutamine--fructose-6-phosphate aminotransferase [isomerizing] 2-like
112252621	-0.84	1.3e-04	7.9e-03	LOC112252621	AMP deaminase 3-like
112217689	-0.84	1.8e-04	9.9e-03	LOC112217689	histidine triad nucleotide-binding protein 3-like
112226855	-0.84	4.5e-04	1.9e-02	LOC112226855	oxysterol-binding protein-related protein 1-like
112231095	-0.84	1.1e-03	3.5e-02	LOC112231095	prosaposin-like
112250165	-0.84	1.7e-03	4.5e-02	LOC112250165	interferon regulatory factor 4-like
112259213	-0.84	1.9e-03	4.9e-02	LOC112259213	ankyrin repeat and fibronectin type-III domain-containing protein 1-like
112250363	-0.85	6.7e-06	9.9e-04	LOC112250363	lamin-B receptor-like
112252259	-0.85	1.1e-05	1.4e-03	LOC112252259	large neutral amino acids transporter small subunit 1-like
112218679	-0.85	3.9e-05	3.3e-03	LOC112218679	CD44 antigen-like
112221642	-0.85	1.5e-04	8.7e-03	kiaa1324	KIAA1324 ortholog
112228994	-0.85	1.5e-04	8.8e-03	LOC112228994	uncharacterized LOC112228994
112265296	-0.85	3.2e-04	1.5e-02	LOC112265296	sushi domain-containing protein 6-like
112265405	-0.85	1.1e-03	3.5e-02	LOC112265405	uncharacterized protein C11orf53 homolog
112222351	-0.85	1.4e-03	4.0e-02	kcnd1	potassium voltage-gated channel subfamily D member 1
112229557	-0.85	1.8e-03	4.8e-02	LOC112229557	MAP7 domain-containing protein 1-like
112257540	-0.85	1.9e-03	4.9e-02	LOC112257540	PDZ and LIM domain protein 5-like
112228324	-0.86	4.4e-06	7.1e-04	LOC112228324	dihydropyrimidinase-related protein 3
112261555	-0.86	1.1e-05	1.4e-03	LOC112261555	spectrin beta chain, erythrocytic-like
112264807	-0.86	4.4e-05	3.7e-03	LOC112264807	glycogen synthase kinase-3 beta-like
112255798	-0.86	7.8e-05	5.7e-03	LOC112255798	nesprin-1-like
112260438	-0.86	9.4e-05	6.5e-03	LOC112260438	tripartite motif-containing protein 55-like
112251957	-0.86	3.7e-04	1.7e-02	b3gnt7	UDP-GlcNAc:betaGal beta-1,3-N-acetylglucosaminyltransferase 7
112251475	-0.86	1.1e-03	3.5e-02	LOC112251475	carbohydrate sulfotransferase 12-like
112252764	-0.86	1.2e-03	3.7e-02	LOC112252764	mitogen-activated protein kinase 8-like
112238601	-0.87	1.0e-03	3.4e-02	LOC112238601	muscleblind-like protein 1
112214302	-0.87	1.5e-03	4.3e-02	LOC112214302	signal peptide, CUB and EGF-like domain-containing protein 1
112245869	-0.87	1.9e-03	4.9e-02	LOC112245869	blood vessel epicardial substance-like
112263585	-0.88	2.7e-06	4.7e-04	LOC112263585	sulfotransferase family cytosolic 2B member 1-like
112261686	-0.88	3.7e-06	6.3e-04	ckb	creatine kinase B
112229109	-0.88	1.3e-04	8.2e-03	LOC112229109	drebrin-like
112228037	-0.88	2.6e-04	1.3e-02	LOC112228037	zinc finger E-box-binding homeobox 1-like
112229572	-0.88	6.8e-04	2.5e-02	LOC112229572	unconventional myosin-Ig-like
112230654	-0.88	9.1e-04	3.1e-02	LOC112230654	ryanodine receptor 1-like
112217817	-0.88	1.2e-03	3.6e-02	LOC112217817	uncharacterized protein DDB_G0283697-like
112265216	-0.88	1.4e-03	4.1e-02	LOC112265216	trafficking kinesin-binding protein 1-like
112255919	-0.88	1.5e-03	4.2e-02	LOC112255919	potassium channel subfamily K member 4-like
112266846	-0.89	2.4e-08	1.1e-05	LOC112266846	transgelin-like
112248774	-0.89	1.5e-07	5.1e-05	LOC112248774	phosphoglucomutase-like protein 5
112231415	-0.89	3.6e-06	6.1e-04	LOC112231415	mitogen-activated protein kinase 9-like
112257511	-0.89	1.3e-05	1.6e-03	LOC112257511	FYN-binding protein 1-like
112243912	-0.89	9.8e-04	3.2e-02	LOC112243912	fibroleukin-like
112230951	-0.9	2.2e-08	1.1e-05	c6	complement C6
112222001	-0.9	2.3e-07	7.5e-05	nadk	NAD kinase
112252684	-0.9	2.6e-07	8.1e-05	pik3ap1	phosphoinositide-3-kinase adaptor protein 1
112227842	-0.9	3.8e-04	1.7e-02	LOC112227842	uncharacterized LOC112227842
112222701	-0.9	8.6e-04	3.0e-02	LOC112222701	RUN domain-containing protein 3B-like
112238403	-0.9	1.4e-03	4.1e-02	LOC112238403	paired mesoderm homeobox protein 2A-like
112241047	-0.9	1.6e-03	4.4e-02	LOC112241047	GMP reductase 1-like
112259068	-0.91	2.6e-05	2.6e-03	LOC112259068	uncharacterized LOC112259068
112260823	-0.91	1.2e-04	7.6e-03	LOC112260823	regulating synaptic membrane exocytosis protein 1-like
112265557	-0.91	1.4e-04	8.2e-03	LOC112265557	roundabout homolog 2-like
112265504	-0.91	2.1e-04	1.1e-02	LOC112265504	carbonic anhydrase 4-like
112215177	-0.91	2.7e-04	1.3e-02	sclt1	sodium channel and clathrin linker 1
112258591	-0.92	1.2e-03	3.8e-02	LOC112258591	G protein-activated inward rectifier potassium channel 1-like
112237703	-0.92	1.6e-03	4.5e-02	LOC112237703	filamin-A-like
112222506	-0.93	2.3e-06	4.2e-04	LOC112222506	zyxin-like
112218680	-0.93	2.4e-05	2.5e-03	ehf	ETS homologous factor
112214549	-0.93	9.9e-05	6.8e-03	LOC112214549	tudor domain-containing protein 7B-like
112219504	-0.93	1.3e-04	8.2e-03	cfap53	cilia and flagella associated protein 53
112236312	-0.93	3.3e-04	1.5e-02	LOC112236312	transmembrane protein 88-like
112219358	-0.94	1.5e-04	8.8e-03	LOC112219358	zinc finger protein Gfi-1b-like
112258646	-0.94	1.5e-03	4.3e-02	LOC112258646	ATP-citrate synthase-like
112263640	-0.95	2.7e-05	2.7e-03	LOC112263640	lysyl oxidase homolog 1-like
112235400	-0.95	4.0e-05	3.4e-03	LOC112235400	signal transducer and activator of transcription 4-like
112260557	-0.95	2.4e-04	1.2e-02	LOC112260557	oxysterol-binding protein-related protein 1-like
112219560	-0.95	3.7e-04	1.7e-02	LOC112219560	dual specificity protein phosphatase 4-like
112260083	-0.95	3.9e-04	1.7e-02	LOC112260083	E3 ubiquitin-protein ligase pellino homolog 1-like
112252771	-0.95	9.1e-04	3.1e-02	LOC112252771	palmitoyltransferase ZDHHC16A-like
112219506	-0.96	6.7e-06	9.9e-04	LOC112219506	malignant fibrous histiocytoma-amplified sequence 1 homolog
112228857	-0.96	6.9e-04	2.5e-02	LOC112228857	interleukin-13 receptor subunit alpha-2-like
112223610	-0.96	1.5e-03	4.2e-02	tex47	testis expressed 47
112220827	-0.97	3.4e-05	3.1e-03	LOC112220827	amyloid-beta A4 precursor protein-binding family B member 2-like
112223817	-0.97	1.3e-04	8.2e-03	LOC112223817	1-phosphatidylinositol 4,5-bisphosphate phosphodiesterase delta-3-A-like
112253478	-0.97	1.9e-04	1.0e-02	LOC112253478	uncharacterized LOC112253478
112230618	-0.97	2.8e-04	1.4e-02	LOC112230618	endonuclease domain-containing 1 protein-like
112260165	-0.97	1.0e-03	3.3e-02	LOC112260165	C-C chemokine receptor type 9-like
112265081	-0.97	1.4e-03	4.0e-02	LOC112265081	reticulon-2-like
112243006	-0.97	1.4e-03	4.1e-02	LOC112243006	rho GTPase-activating protein 6-like
112248112	-0.98	1.3e-09	1.0e-06	LOC112248112	serine protease 23-like
112248801	-0.98	3.4e-07	1.0e-04	LOC112248801	prostaglandin E2 receptor EP4 subtype-like
112252576	-0.98	3.7e-04	1.7e-02	LOC112252576	bcl-2-like protein 13
112267510	-0.98	6.7e-04	2.5e-02	LOC112267510	phospholipase A1 member A-like
112218125	-0.99	2.0e-06	3.8e-04	LOC112218125	tubulin alpha-1 chain-like
112247885	-0.99	3.6e-05	3.2e-03	LOC112247885	delta and Notch-like epidermal growth factor-related receptor
112260000	-0.99	1.8e-04	9.9e-03	hacd4	3-hydroxyacyl-CoA dehydratase 4
112217660	-0.99	4.9e-04	2.0e-02	LOC112217660	inverted formin-2-like
112259283	-0.99	1.8e-03	4.9e-02	LOC112259283	nuclear distribution protein nudE homolog 1-like
112266385	-1	9.4e-07	2.1e-04	LOC112266385	inositol-3-phosphate synthase 1-A-like
112254339	-1	1.1e-06	2.5e-04	LOC112254339	band 4.1-like protein 1
112248880	-1	8.8e-06	1.2e-03	LOC112248880	heparan sulfate glucosamine 3-O-sulfotransferase 1-like
112264855	-1	4.0e-04	1.7e-02	LOC112264855	C-type lectin domain family 4 member D-like
112214198	-1.01	3.8e-07	1.1e-04	LOC112214198	uncharacterized LOC112214198
112217173	-1.01	1.7e-06	3.3e-04	scube1	signal peptide, CUB domain and EGF like domain containing 1
112235630	-1.01	2.1e-04	1.1e-02	LOC112235630	endonuclease domain-containing 1 protein-like
112224627	-1.02	9.4e-06	1.3e-03	LOC112224627	type I inositol 3,4-bisphosphate 4-phosphatase-like
112220866	-1.02	2.4e-05	2.4e-03	LOC112220866	four and a half LIM domains protein 1-like
112265630	-1.02	2.2e-04	1.1e-02	LOC112265630	serine/threonine-protein kinase ULK2-like
112228005	-1.03	7.9e-08	3.1e-05	LOC112228005	sonic hedgehog protein A-like
112221279	-1.03	8.0e-06	1.1e-03	LOC112221279	copine-4-like
112215811	-1.03	9.4e-06	1.3e-03	LOC112215811	kinesin heavy chain-like
112252266	-1.03	1.4e-05	1.7e-03	LOC112252266	fatty acid 2-hydroxylase-like
112219190	-1.03	5.9e-05	4.6e-03	LOC112219190	microtubule-associated protein 1A-like
112252372	-1.03	1.2e-04	7.7e-03	LOC112252372	synaptotagmin 1-like
112266495	-1.03	9.2e-04	3.1e-02	LOC112266495	cytoplasmic protein NCK2-like
112218329	-1.04	1.2e-07	4.4e-05	LOC112218329	E3 ubiquitin-protein ligase TRIM33-like
112229692	-1.04	1.2e-06	2.6e-04	LOC112229692	thrombospondin-3b-like
112214765	-1.04	4.9e-06	7.7e-04	LOC112214765	nuclear factor 7, brain-like
112216971	-1.04	2.6e-05	2.6e-03	LOC112216971	mitogen-activated protein kinase 11-like
112253450	-1.05	3.2e-04	1.5e-02	LOC112253450	secreted frizzled-related protein 5-like
112223449	-1.05	1.5e-03	4.3e-02	LOC112223449	cholesterol 25-hydroxylase-like protein
112265655	-1.06	3.3e-04	1.5e-02	LOC112265655	uncharacterized LOC112265655
112216211	-1.07	7.3e-05	5.4e-03	LOC112216211	PRA1 family protein 2-like
112266508	-1.07	1.6e-04	9.1e-03	LOC112266508	transmembrane protein 198-B-like
112237502	-1.07	1.3e-03	3.9e-02	LOC112237502	synaptophysin-like
112219363	-1.08	1.6e-05	1.8e-03	LOC112219363	gelsolin-like
112214248	-1.08	6.3e-04	2.4e-02	gata3	GATA binding protein 3
112217550	-1.08	1.4e-03	4.0e-02	LOC112217550	connective tissue growth factor-like
112228446	-1.09	1.0e-03	3.3e-02	LOC112228446	roundabout homolog 2-like
112257731	-1.1	4.5e-07	1.2e-04	LOC112257731	sacsin-like
112229040	-1.1	1.2e-05	1.5e-03	LOC112229040	macrophage colony-stimulating factor 1 receptor 1-like
112260736	-1.1	1.2e-04	7.5e-03	LOC112260736	multimerin-2-like
112266667	-1.1	4.3e-04	1.9e-02	LOC112266667	galaxin-like
112214297	-1.1	1.1e-03	3.6e-02	LOC112214297	patatin-like phospholipase domain-containing protein 2
112256323	-1.11	5.3e-04	2.1e-02	LOC112256323	leukocyte cell-derived chemotaxin-2-like
112254832	-1.11	8.1e-04	2.8e-02	LOC112254832	CD209 antigen-like protein D
112258337	-1.12	1.4e-10	1.4e-07	hspb1	heat shock protein family B (small) member 1
112219470	-1.12	1.3e-06	2.8e-04	LOC112219470	scavenger receptor class F member 2-like
112265398	-1.12	1.8e-06	3.5e-04	LOC112265398	A disintegrin and metalloproteinase with thrombospondin motifs 8-like
112222343	-1.12	1.2e-05	1.5e-03	LOC112222343	leucine-rich repeat neuronal protein 1-like
112249006	-1.12	4.1e-05	3.5e-03	LOC112249006	lysosomal acid phosphatase-like
112228995	-1.13	3.6e-07	1.0e-04	LOC112228995	uncharacterized protein C11orf53 homolog
112227977	-1.13	5.2e-06	8.1e-04	LOC112227977	macrophage mannose receptor 1-like
112235629	-1.13	3.3e-05	3.0e-03	LOC112235629	endonuclease domain-containing 1 protein-like
112216288	-1.13	6.0e-05	4.7e-03	LOC112216288	plasticin-like
112219903	-1.13	1.7e-04	9.4e-03	ddx4	DEAD-box helicase 4
112240545	-1.13	2.2e-04	1.2e-02	LOC112240545	alpha-actinin-1-like
112263920	-1.13	7.8e-04	2.8e-02	LOC112263920	inactive carboxypeptidase-like protein X2
112214220	-1.13	1.5e-03	4.2e-02	LOC112214220	protein-glutamine gamma-glutamyltransferase 2-like
112220314	-1.15	1.9e-09	1.5e-06	LOC112220314	tenascin-like
112218552	-1.15	1.9e-05	2.0e-03	LOC112218552	alkaline phosphatase-like
112254373	-1.15	6.5e-05	4.9e-03	LOC112254373	GATA-binding factor 2-like
112214278	-1.15	1.3e-03	3.9e-02	LOC112214278	filamin-C-like
112258622	-1.16	7.1e-07	1.8e-04	LOC112258622	cyclin-dependent kinase 6-like
112259841	-1.16	2.4e-05	2.4e-03	LOC112259841	uncharacterized LOC112259841
112227976	-1.16	1.7e-04	9.6e-03	LOC112227976	macrophage mannose receptor 1-like
112226768	-1.17	2.2e-08	1.1e-05	LOC112226768	NPC intracellular cholesterol transporter 1-like
112257023	-1.17	8.8e-06	1.2e-03	LOC112257023	PH and SEC7 domain-containing protein 2-like
112251994	-1.17	2.3e-05	2.4e-03	LOC112251994	lens fiber membrane intrinsic protein-like
112238376	-1.17	1.2e-04	7.5e-03	LOC112238376	sarcalumenin-like
112220737	-1.17	1.5e-04	8.7e-03	LOC112220737	early growth response protein 1-like
112216950	-1.17	9.8e-04	3.2e-02	LOC112216950	carbohydrate sulfotransferase 11-like
112254073	-1.18	9.1e-12	1.7e-08	LOC112254073	synaptic vesicular amine transporter-like
112230095	-1.18	4.4e-05	3.7e-03	LOC112230095	myosin-11-like
112236423	-1.19	8.7e-11	9.7e-08	LOC112236423	thrombospondin-2-like
112254776	-1.19	1.7e-04	9.3e-03	LOC112254776	voltage-gated hydrogen channel 1-like
112225352	-1.19	1.0e-03	3.3e-02	LOC112225352	beta-galactoside alpha-2,6-sialyltransferase 2-like
112252272	-1.2	8.0e-07	1.9e-04	LOC112252272	olfactomedin-4-like
112254360	-1.2	1.8e-06	3.5e-04	LOC112254360	class E basic helix-loop-helix protein 40-like
112263061	-1.2	1.6e-05	1.9e-03	LOC112263061	small nuclear ribonucleoprotein Sm D3-like
112266584	-1.2	5.9e-04	2.3e-02	LOC112266584	uncharacterized LOC112266584
112237378	-1.2	1.8e-03	4.9e-02	LOC112237378	dnaJ homolog subfamily B member 4-like
112243504	-1.21	1.2e-04	7.4e-03	LOC112243504	glycerol kinase-like
112241897	-1.21	3.4e-04	1.5e-02	LOC112241897	interleukin-11 receptor subunit alpha-like
112265110	-1.21	5.6e-04	2.2e-02	LOC112265110	mRNA decay activator protein ZFP36L1-like
112225918	-1.23	8.5e-06	1.2e-03	LOC112225918	endoplasmic reticulum membrane sensor NFE2L1-like
112253016	-1.23	2.4e-04	1.2e-02	LOC112253016	polymeric immunoglobulin receptor-like
112267085	-1.23	5.5e-04	2.2e-02	LOC112267085	phospholipid transfer protein-like
112249245	-1.24	1.2e-08	6.2e-06	LOC112249245	cytochrome b-245 light chain-like
112258608	-1.24	1.5e-06	3.1e-04	LOC112258608	putative all-trans-retinol 13,14-reductase
112222106	-1.24	4.1e-05	3.5e-03	LOC112222106	uncharacterized LOC112222106
112237344	-1.24	4.8e-04	2.0e-02	LOC112237344	ephrin-B3-like
112222016	-1.24	5.0e-04	2.1e-02	hspb7	heat shock protein family B (small) member 7
112231376	-1.25	3.4e-08	1.5e-05	LOC112231376	uncharacterized LOC112231376
112215772	-1.25	1.2e-03	3.8e-02	LOC112215772	uncharacterized LOC112215772
112225130	-1.26	3.2e-11	3.9e-08	mcm3ap	minichromosome maintenance complex component 3 associated protein
112215393	-1.26	1.2e-07	4.4e-05	LOC112215393	transgelin-3-like
112226405	-1.26	2.2e-04	1.1e-02	LOC112226405	activated CDC42 kinase 1-like
112216799	-1.26	1.8e-03	4.8e-02	LOC112216799	proline and serine-rich protein 2-like
112215492	-1.27	2.9e-06	5.0e-04	LOC112215492	probable G-protein coupled receptor 141
112217850	-1.27	1.6e-04	9.0e-03	LOC112217850	alpha-1,6-mannosyl-glycoprotein 2-beta-N-acetylglucosaminyltransferase-like
112231635	-1.27	1.0e-03	3.4e-02	LOC112231635	phospholipid-transporting ATPase IC-like
112252017	-1.27	1.1e-03	3.6e-02	LOC112252017	fructose-bisphosphate aldolase A-like
112251705	-1.28	5.9e-10	5.6e-07	LOC112251705	matrix metalloproteinase-25-like
112259030	-1.28	4.5e-07	1.2e-04	LOC112259030	cytochrome c oxidase subunit 6A, mitochondrial
112224561	-1.28	2.3e-06	4.2e-04	desi2	desumoylating isopeptidase 2
112226690	-1.28	3.1e-04	1.5e-02	LOC112226690	protein-glutamine gamma-glutamyltransferase K-like
112240875	-1.28	3.8e-04	1.7e-02	LOC112240875	uncharacterized LOC112240875
112231147	-1.28	1.3e-03	3.9e-02	LOC112231147	NHS-like protein 2
112214382	-1.29	1.3e-06	2.8e-04	LOC112214382	synapsin-3-like
112242361	-1.29	2.3e-06	4.2e-04	LOC112242361	glycerol kinase-like
112261581	-1.29	8.7e-04	3.0e-02	LOC112261581	mast cell tryptase-like
112225016	-1.3	9.0e-05	6.3e-03	aff3	AF4/FMR2 family member 3
112248971	-1.3	2.6e-04	1.3e-02	LOC112248971	kinesin-like protein KIFC3
112244244	-1.3	5.6e-04	2.2e-02	LOC112244244	urotensin-2 receptor-like
112224222	-1.31	2.0e-05	2.1e-03	LOC112224222	mid1-interacting protein 1-like
112267239	-1.31	1.6e-04	9.3e-03	LOC112267239	chordin-like
112257812	-1.31	9.2e-04	3.1e-02	LOC112257812	glycerophosphodiester phosphodiesterase domain-containing protein 5-like
112214823	-1.31	1.4e-03	4.0e-02	LOC112214823	uncharacterized LOC112214823
112225059	-1.32	1.2e-09	1.0e-06	gpr183	G protein-coupled receptor 183
112265161	-1.32	4.9e-05	4.0e-03	LOC112265161	GTPase IMAP family member 8-like
112235089	-1.33	7.2e-07	1.8e-04	LOC112235089	patched domain-containing protein 3-like
112259909	-1.33	1.6e-04	8.9e-03	LOC112259909	prostaglandin D2 receptor 2-like
112230927	-1.33	2.6e-04	1.3e-02	LOC112230927	breakpoint cluster region protein-like
112238382	-1.34	7.3e-05	5.4e-03	runx1	RUNX family transcription factor 1
112255743	-1.34	1.0e-04	6.8e-03	LOC112255743	filamin-A-interacting protein 1-like
112240035	-1.35	1.6e-04	9.1e-03	LOC112240035	rho GTPase-activating protein 15-like
112215833	-1.35	3.2e-04	1.5e-02	c16h4orf33	chromosome 16 C4orf33 homolog
112218847	-1.36	1.7e-07	5.8e-05	LOC112218847	solute carrier family 2, facilitated glucose transporter member 1-like
112267009	-1.36	2.1e-05	2.2e-03	LOC112267009	inverted formin-2-like
112218328	-1.36	2.2e-05	2.3e-03	cspg4	chondroitin sulfate proteoglycan 4
112240015	-1.36	1.1e-04	7.0e-03	LOC112240015	ovarian cancer G-protein coupled receptor 1-like
112265323	-1.36	4.4e-04	1.9e-02	LOC112265323	delta and Notch-like epidermal growth factor-related receptor
112239693	-1.36	1.7e-03	4.5e-02	LOC112239693	protein HID1-like
112238540	-1.37	2.8e-08	1.3e-05	LOC112238540	uncharacterized LOC112238540
112229358	-1.37	5.5e-06	8.3e-04	LOC112229358	TBC1 domain family member 5 homolog A-like
112228228	-1.37	1.2e-03	3.7e-02	LOC112228228	uncharacterized LOC112228228
112253421	-1.38	9.8e-06	1.3e-03	LOC112253421	uncharacterized LOC112253421
112248563	-1.38	2.3e-04	1.2e-02	LOC112248563	dnaJ homolog subfamily B member 5-like
112222329	-1.38	1.8e-03	4.8e-02	LOC112222329	complement C1q tumor necrosis factor-related protein 3-like
112237753	-1.39	1.2e-04	7.8e-03	LOC112237753	CD209 antigen-like protein C
112255060	-1.4	1.9e-07	6.4e-05	LOC112255060	thrombospondin-2-like
112219415	-1.4	7.2e-04	2.6e-02	LOC112219415	inositol polyphosphate 5-phosphatase K-like
112256490	-1.41	4.1e-05	3.4e-03	LOC112256490	unconventional myosin-VI-like
112226938	-1.41	1.2e-04	7.5e-03	LOC112226938	Krueppel-like factor 4
112267634	-1.41	5.1e-04	2.1e-02	LOC112267634	paired mesoderm homeobox protein 2A-like
112224762	-1.41	1.6e-03	4.4e-02	LOC112224762	actin, aortic smooth muscle-like
112215800	-1.42	1.0e-05	1.3e-03	LOC112215800	glucose-6-phosphate 1-dehydrogenase
112225465	-1.42	1.4e-05	1.7e-03	LOC112225465	radixin-like
112263270	-1.42	9.2e-05	6.4e-03	LOC112263270	ladderlectin-like
112226332	-1.42	1.0e-03	3.3e-02	LOC112226332	SH3 and PX domain-containing protein 2B-like
112245584	-1.43	2.4e-09	1.8e-06	LOC112245584	keratin, type I cytoskeletal 13-like
112252286	-1.43	6.3e-08	2.6e-05	LOC112252286	carbohydrate sulfotransferase 6-like
112224931	-1.43	4.8e-05	4.0e-03	LOC112224931	uncharacterized protein CXorf21 homolog
112223448	-1.43	1.3e-03	3.9e-02	LOC112223448	actin, aortic smooth muscle-like
112227273	-1.45	6.3e-04	2.4e-02	dnajb4	DnaJ heat shock protein family (Hsp40) member B4
112235628	-1.47	6.6e-09	4.1e-06	LOC112235628	endonuclease domain-containing 1 protein-like
112240810	-1.47	5.0e-04	2.1e-02	LOC112240810	alpha-actinin-1-like
112258438	-1.49	5.2e-05	4.2e-03	LOC112258438	heme-binding protein 2-like
112218984	-1.5	1.4e-03	4.1e-02	LOC112218984	mucin-5AC-like
112229077	-1.52	9.5e-07	2.2e-04	LOC112229077	chondroitin sulfate proteoglycan 5-like
112216391	-1.52	1.6e-04	8.9e-03	LOC112216391	matrix metalloproteinase-9-like
112264992	-1.53	1.7e-04	9.5e-03	LOC112264992	interleukin-8-like
112250776	-1.55	2.3e-04	1.2e-02	LOC112250776	tumor necrosis factor alpha-induced protein 8-like protein 1
112229059	-1.55	6.1e-04	2.3e-02	LOC112229059	NHS-like protein 2
112263114	-1.56	5.7e-15	1.7e-11	LOC112263114	prostaglandin G/H synthase 1-like
112230617	-1.56	1.9e-08	9.5e-06	LOC112230617	endonuclease domain-containing 1 protein-like
112245491	-1.56	7.2e-07	1.8e-04	LOC112245491	glypican-1-like
112252796	-1.56	1.9e-06	3.6e-04	LOC112252796	BAG family molecular chaperone regulator 3-like
112246576	-1.56	8.4e-05	6.0e-03	LOC112246576	C-C motif chemokine 19-like
112228271	-1.56	1.1e-03	3.5e-02	LOC112228271	early growth response protein 1-like
112231092	-1.57	2.1e-08	1.0e-05	LOC112231092	myeloperoxidase-like
112249529	-1.57	2.5e-04	1.3e-02	LOC112249529	NADPH oxidase activator 1-like
112215235	-1.57	4.6e-04	1.9e-02	LOC112215235	neural cell adhesion molecule L1-like
112216246	-1.57	1.1e-03	3.6e-02	LOC112216246	serine/threonine-protein phosphatase 6 regulatory ankyrin repeat subunit C-like
112245631	-1.58	2.9e-08	1.3e-05	LOC112245631	keratin, type I cytoskeletal 13-like
112215758	-1.58	2.3e-05	2.4e-03	LOC112215758	fibulin-2-like
112232660	-1.58	1.0e-04	7.0e-03	LOC112232660	immunoglobulin heavy constant gamma 1-like
112257904	-1.58	1.5e-03	4.2e-02	LOC112257904	hexokinase-2-like
112261313	-1.59	2.0e-09	1.5e-06	LOC112261313	15-hydroxyprostaglandin dehydrogenase [NAD(+)]-like
112237580	-1.59	5.4e-05	4.3e-03	LOC112237580	uncharacterized LOC112237580
112215989	-1.6	1.7e-06	3.3e-04	slco4a1	solute carrier organic anion transporter family member 4A1
112224533	-1.6	2.1e-04	1.1e-02	LOC112224533	actin, alpha skeletal muscle 2-like
112262271	-1.61	2.4e-07	7.6e-05	LOC112262271	uncharacterized LOC112262271
112247408	-1.62	1.6e-06	3.3e-04	LOC112247408	ras-GEF domain-containing family member 1B-B-like
112253411	-1.62	2.0e-06	3.9e-04	LOC112253411	hydroxycarboxylic acid receptor 2-like
112237148	-1.62	2.5e-06	4.5e-04	LOC112237148	OX-2 membrane glycoprotein-like
112226342	-1.63	4.2e-04	1.8e-02	socs3	suppressor of cytokine signaling 3
112242639	-1.63	4.7e-04	2.0e-02	LOC112242639	filamin A-interacting protein 1-like
112220325	-1.65	6.3e-07	1.6e-04	LOC112220325	netrin receptor UNC5D-like
112248423	-1.66	4.2e-09	2.8e-06	LOC112248423	angiopoietin-related protein 2-like
112240953	-1.66	3.6e-04	1.6e-02	LOC112240953	uncharacterized LOC112240953
112247878	-1.67	2.7e-14	6.5e-11	LOC112247878	uncharacterized LOC112247878
112258473	-1.67	4.4e-06	7.0e-04	LOC112258473	interleukin-3 receptor class 2 subunit beta-like
112247040	-1.67	1.2e-03	3.7e-02	LOC112247040	uncharacterized LOC112247040
112221061	-1.68	1.1e-04	7.3e-03	LOC112221061	LIM domain-binding protein 2
112232052	-1.69	1.1e-10	1.1e-07	LOC112232052	uncharacterized LOC112232052
112258692	-1.7	7.5e-06	1.1e-03	LOC112258692	cAMP-specific 3',5'-cyclic phosphodiesterase 4D-like
112256006	-1.71	2.7e-11	3.4e-08	ccdc142	coiled-coil domain containing 142
112264883	-1.71	5.0e-05	4.1e-03	LOC112264883	uncharacterized LOC112264883
112253476	-1.72	3.1e-07	9.4e-05	LOC112253476	mucin-5AC-like
112266692	-1.73	6.9e-04	2.5e-02	LOC112266692	ATP-binding cassette sub-family G member 1-like
112236959	-1.73	1.0e-03	3.3e-02	LOC112236959	uncharacterized LOC112236959
112214499	-1.75	3.0e-05	2.8e-03	LOC112214499	cysteine and histidine-rich domain-containing protein 1-like
112240835	-1.75	6.0e-04	2.3e-02	LOC112240835	uncharacterized LOC112240835
112222118	-1.76	4.5e-13	1.0e-09	LOC112222118	uncharacterized LOC112222118
112239120	-1.77	5.0e-06	7.7e-04	LOC112239120	uncharacterized LOC112239120
112226389	-1.78	2.1e-16	7.6e-13	LOC112226389	hydroperoxide isomerase ALOXE3-like
112240950	-1.78	1.0e-05	1.3e-03	LOC112240950	G-protein coupled receptor 183-like
112260805	-1.78	1.7e-05	1.9e-03	LOC112260805	ephrin type-A receptor 3-like
112264407	-1.81	2.5e-05	2.5e-03	LOC112264407	cyclic AMP-responsive element-binding protein 5-like
112249071	-1.81	1.7e-04	9.4e-03	LOC112249071	pleckstrin homology domain-containing family F member 2-like
112218932	-1.84	9.6e-05	6.6e-03	LOC112218932	probable G-protein coupled receptor 22
112263470	-1.84	2.8e-04	1.4e-02	LOC112263470	kinesin-like protein KIFC3
112227305	-1.85	1.1e-05	1.4e-03	LOC112227305	neurocan core protein-like
112237541	-1.87	9.1e-05	6.3e-03	LOC112237541	uncharacterized LOC112237541
112249062	-1.88	8.8e-07	2.1e-04	LOC112249062	ras-like protein family member 11B
112226311	-1.88	1.7e-05	1.9e-03	LOC112226311	C-X-C chemokine receptor type 3-2-like
112218072	-1.88	1.8e-04	9.7e-03	LOC112218072	gap junction Cx32.2 protein-like
112264808	-1.91	2.8e-05	2.7e-03	LOC112264808	uncharacterized LOC112264808
112227544	-1.92	2.1e-07	6.9e-05	LOC112227544	CCAAT/enhancer-binding protein epsilon-like
112257296	-1.93	1.2e-05	1.5e-03	LOC112257296	integrin alpha-2-like
112236286	-1.94	6.3e-04	2.4e-02	LOC112236286	uncharacterized LOC112236286
112216529	-1.96	1.6e-09	1.3e-06	LOC112216529	amiloride-sensitive amine oxidase [copper-containing]-like
112228999	-1.97	2.1e-06	3.9e-04	LOC112228999	beta,beta-carotene 9',10'-oxygenase-like
112217915	-1.97	6.3e-04	2.4e-02	LOC112217915	phospholipase DDHD1-like
112238934	-1.98	2.0e-07	6.6e-05	LOC112238934	secretogranin-2-like
112248623	-1.99	8.2e-08	3.2e-05	LOC112248623	purpurin-like
112216451	-2	1.5e-03	4.3e-02	LOC112216451	CDK5 and ABL1 enzyme substrate 1-like
112237514	-2.03	2.9e-05	2.8e-03	LOC112237514	uncharacterized LOC112237514
112250442	-2.06	4.8e-09	3.1e-06	LOC112250442	cytochrome c oxidase subunit 8B, mitochondrial-like
112222297	-2.07	5.8e-07	1.5e-04	LOC112222297	uncharacterized LOC112222297
112260564	-2.08	1.4e-07	5.0e-05	LOC112260564	tryptase-2-like
112226374	-2.08	8.0e-07	1.9e-04	LOC112226374	carcinoembryonic antigen-related cell adhesion molecule 20-like
112216082	-2.11	1.2e-03	3.7e-02	LOC112216082	von Willebrand factor A domain-containing protein 1-like
112234312	-2.12	1.4e-04	8.4e-03	LOC112234312	cyclic AMP-responsive element-binding protein 5-like
112254881	-2.14	9.6e-06	1.3e-03	LOC112254881	uncharacterized LOC112254881
112253419	-2.14	2.1e-04	1.1e-02	LOC112253419	DNA-directed RNA polymerases I and III subunit RPAC1-like
112217251	-2.17	7.2e-06	1.0e-03	LOC112217251	galactose-specific lectin nattectin-like
112262768	-2.18	2.6e-11	3.4e-08	LOC112262768	tissue-type plasminogen activator-like
112225906	-2.18	4.2e-06	6.8e-04	LOC112225906	uncharacterized LOC112225906
112227340	-2.18	7.8e-06	1.1e-03	LOC112227340	phosphatidylinositol 4-phosphate 5-kinase type-1 beta-like
112216829	-2.2	3.6e-05	3.2e-03	LOC112216829	ladderlectin-like
112256007	-2.21	1.6e-12	3.3e-09	LOC112256007	aldehyde dehydrogenase, dimeric NADP-preferring-like
112245504	-2.21	9.1e-04	3.1e-02	LOC112245504	protein phosphatase 1 regulatory subunit 12C-like
112260449	-2.24	1.4e-05	1.7e-03	LOC112260449	laminin subunit gamma-2-like
112262542	-2.25	1.3e-04	8.2e-03	LOC112262542	centriolar coiled-coil protein of 110 kDa-like
112223208	-2.28	2.6e-09	1.9e-06	LOC112223208	calpain-2 catalytic subunit-like
112250858	-2.29	4.3e-10	4.1e-07	LOC112250858	complement factor D-like
112218071	-2.29	2.0e-04	1.1e-02	LOC112218071	gap junction Cx32.2 protein-like
112215799	-2.33	2.3e-04	1.2e-02	LOC112215799	testis-expressed protein 49-like
112246731	-2.39	2.0e-05	2.1e-03	LOC112246731	serine-rich coiled-coil domain-containing protein 1-like
112240073	-2.41	5.1e-04	2.1e-02	LOC112240073	uncharacterized LOC112240073
112252176	-2.49	4.4e-06	7.1e-04	LOC112252176	sphingosine 1-phosphate receptor 4-like
112258157	-2.51	2.2e-04	1.1e-02	LOC112258157	heterogeneous nuclear ribonucleoprotein L-like
112223261	-2.52	1.8e-04	1.0e-02	LOC112223261	fibroblast growth factor 21-like
112227856	-2.53	2.0e-11	2.7e-08	LOC112227856	patched domain-containing protein 3-like
112255722	-2.53	4.6e-04	1.9e-02	LOC112255722	brain-enriched guanylate kinase-associated protein-like
112223252	-2.55	7.2e-04	2.6e-02	dnah3	dynein axonemal heavy chain 3
112217913	-2.58	3.7e-08	1.6e-05	LOC112217913	actin, alpha cardiac muscle 1-like
112249905	-2.65	3.2e-05	2.9e-03	LOC112249905	cell wall protein IFF6-like
112245002	-2.65	3.0e-04	1.4e-02	LOC112245002	clathrin light chain A-like
112227801	-2.7	7.0e-04	2.6e-02	LOC112227801	G-protein coupled receptor family C group 6 member A-like
112264583	-2.7	1.1e-03	3.6e-02	LOC112264583	guanine nucleotide-binding protein G(i) subunit alpha-1
112231714	-2.71	2.0e-15	6.4e-12	LOC112231714	CD209 antigen-like protein E
112240732	-2.75	3.9e-06	6.5e-04	LOC112240732	uncharacterized LOC112240732
112230544	-2.82	2.6e-04	1.3e-02	LOC112230544	uncharacterized LOC112230544
112246761	-2.86	5.3e-05	4.2e-03	acp1	acid phosphatase 1
112239400	-2.87	7.3e-17	4.2e-13	LOC112239400	C5a anaphylatoxin chemotactic receptor 1-like
112227858	-2.87	8.7e-09	4.9e-06	LOC112227858	mycocerosic acid synthase-like
112223324	-2.99	1.3e-05	1.6e-03	LOC112223324	uncharacterized LOC112223324
112261973	-2.99	1.3e-03	3.9e-02	LOC112261973	uncharacterized LOC112261973
112236058	-3.04	6.0e-04	2.3e-02	LOC112236058	TNFAIP3-interacting protein 1-like
112231713	-3.05	2.6e-18	2.5e-14	LOC112231713	C-type lectin domain family 4 member E-like
112267285	-3.12	8.0e-04	2.8e-02	LOC112267285	glutamate receptor 4-like
112257809	-3.14	1.5e-06	3.1e-04	LOC112257809	collagenase 3-like
112236285	-3.23	1.4e-16	6.6e-13	tmem252	transmembrane protein 252
112254979	-3.24	8.5e-04	2.9e-02	LOC112254979	cytosolic 10-formyltetrahydrofolate dehydrogenase-like
112240165	-3.24	9.3e-04	3.1e-02	LOC112240165	myosin-7-like
112254873	-3.29	7.5e-09	4.5e-06	LOC112254873	laminin subunit beta-3-like
112259827	-3.36	7.3e-05	5.4e-03	LOC112259827	uncharacterized LOC112259827
112221923	-3.5	4.8e-04	2.0e-02	LOC112221923	matrix remodeling-associated protein 8-like
112233838	-3.55	1.7e-03	4.5e-02	LOC112233838	insulin receptor substrate 1-B-like
112219059	-3.57	1.1e-11	1.7e-08	LOC112219059	dual oxidase 2-like
112239844	-3.57	1.3e-06	2.8e-04	LOC112239844	complement C1q tumor necrosis factor-related protein 3-like
112217156	-3.73	5.6e-04	2.2e-02	LOC112217156	galactose-specific lectin nattectin-like
112263549	-3.89	1.4e-03	4.2e-02	LOC112263549	origin recognition complex subunit 6-like
112262744	-3.92	5.1e-04	2.1e-02	LOC112262744	RING-H2 finger protein ATL7-like
112264476	-4	3.8e-05	3.3e-03	LOC112264476	proteasome subunit beta type-3-like
112266729	-4.04	1.2e-23	1.7e-19	LOC112266729	transcobalamin-1-like
112266546	-4.05	8.6e-04	3.0e-02	LOC112266546	septin-10-like
112231055	-4.12	3.9e-17	2.8e-13	LOC112231055	leucine-rich repeat transmembrane neuronal protein 4-like
112264810	-4.26	1.3e-36	3.7e-32	LOC112264810	ladderlectin
112233513	-4.29	2.8e-04	1.4e-02	LOC112233513	cysteine protease ATG4B-like
112266787	-4.44	6.9e-04	2.5e-02	LOC112266787	uncharacterized LOC112266787
112229710	-4.48	1.5e-04	8.8e-03	LOC112229710	zona pellucida sperm-binding protein 4-like
112264809	-4.67	8.7e-09	4.9e-06	LOC112264809	ladderlectin-like
112262217	-4.71	4.6e-05	3.8e-03	ghrl	ghrelin and obestatin prepropeptide
112229814	-4.98	6.2e-05	4.8e-03	LOC112229814	death domain-associated protein 6-like
112244468	-5.11	4.3e-07	1.2e-04	LOC112244468	G-protein coupled receptor family C group 6 member A-like
112246803	-5.23	2.0e-04	1.1e-02	LOC112246803	tumor necrosis factor alpha-induced protein 2-like
112219574	-5.39	9.5e-08	3.7e-05	LOC112219574	uncharacterized LOC112219574
112257697	-5.59	1.9e-16	7.6e-13	LOC112257697	dual oxidase 2-like
112226953	-5.81	6.6e-07	1.7e-04	LOC112226953	tenascin-R-like
112245719	-6.14	2.9e-07	9.0e-05	LOC112245719	beta-crystallin S-1-like
112257631	-6.5	1.4e-14	3.6e-11	LOC112257631	dual oxidase maturation factor 1-like
112224163	-6.7	9.7e-12	1.7e-08	LOC112224163	collagen alpha-1(XXVIII) chain-like
