# Supplementary material for: Red and White Chinook Salmon (Oncorhynchus tshawytscha): Differences in the Transcriptome Profile of Muscle, Liver, and Pylorus
Source: Mar Biotechnol (NY). 2020 Jun 26;22(4):581–93. doi: 10.1007/s10126-020-09980-5 (PMC7366597; doi:10.1007/s10126-020-09980-5)
Supplement: Supplementary file 21 — (XLSX 14 kb) [file 10126_2020_9980_MOESM18_ESM.xlsx]

## Sheet: Sheet1
Pylorus DE genes in significantly enriched KEGG pathways
GO_term_ID	Log2FC	Gene_symbol	Entrez_ID	Gene_description
otw00920	3.55884	LOC112250507	112250507	3'(2'),5'-bisphosphate nucleotidase 1-like
otw04145	3.36566	LOC112258385	112258385	V-type proton ATPase 16 kDa proteolipid subunit
otw00380	2.28279	LOC112266564	112266564	kynureninase-like
otw03320	1.73761	LOC112231028	112231028	fatty acid-binding protein, liver-type-like
otw00982	1.52778	LOC112219370	112219370	amine oxidase [flavin-containing] B-like
otw00380	1.52778	LOC112219370	112219370	amine oxidase [flavin-containing] B-like
otw00120	1.47646	LOC112260644	112260644	5-beta-cholestane-3-alpha,7-alpha-diol 12-alpha-hydroxylase-like
otw03320	1.47646	LOC112260644	112260644	5-beta-cholestane-3-alpha,7-alpha-diol 12-alpha-hydroxylase-like
otw03320	1.41969	LOC112234397	112234397	fatty acid-binding protein, intestinal-like
otw03320	1.4129	LOC112233478	112233478	fatty acid-binding protein, liver-type-like
otw00982	1.35626	LOC112219842	112219842	putative flavin-containing monoamine oxidase AofH
otw00380	1.35626	LOC112219842	112219842	putative flavin-containing monoamine oxidase AofH
otw04145	1.34938	LOC112248516	112248516	V-type proton ATPase 116 kDa subunit a-like
otw03320	1.22434	LOC112263133	112263133	long-chain-fatty-acid--CoA ligase ACSBG2-like
otw03320	1.10828	slc27a6	112219966	solute carrier family 27 member 6
otw00120	1.09826	LOC112259032	112259032	3 beta-hydroxysteroid dehydrogenase type 7-like
otw00740	1.0728	LOC112215536	112215536	tartrate-resistant acid phosphatase type 5-like
otw03320	1.02668	LOC112232829	112232829	long-chain-fatty-acid--CoA ligase ACSBG2-like
otw00380	1.01831	LOC112243080	112243080	hydroxyacyl-coenzyme A dehydrogenase, mitochondrial-like
otw00062	1.01831	LOC112243080	112243080	hydroxyacyl-coenzyme A dehydrogenase, mitochondrial-like
otw00120	0.953065	LOC112249824	112249824	cholesterol 24-hydroxylase-like
otw04146	0.942731	ech1	112265285	enoyl-CoA hydratase 1
otw00062	0.921066	LOC112215311	112215311	elongation of very long chain fatty acids protein 2-like
otw00982	0.918258	LOC112251079	112251079	dimethylaniline monooxygenase [N-oxide-forming] 5-like
otw04146	0.906837	LOC112260311	112260311	mpv17-like protein 2
otw00982	0.902853	LOC112222411	112222411	glutathione S-transferase Mu 3-like
otw00980	0.902853	LOC112222411	112222411	glutathione S-transferase Mu 3-like
otw00980	0.879934	LOC112231245	112231245	carbonyl reductase [NADPH] 1-like
otw04146	0.865876	LOC112214630	112214630	dehydrogenase/reductase SDR family member 4-like
otw00120	0.860474	LOC112258965	112258965	3 beta-hydroxysteroid dehydrogenase type 7-like
otw00380	0.841533	kyat3	112251473	kynurenine aminotransferase 3
otw00062	0.831649	LOC112219426	112219426	acyl-coenzyme A thioesterase 1-like
otw00062	0.813472	LOC112263883	112263883	very-long-chain 3-oxoacyl-CoA reductase-B-like
otw00380	0.793824	kmo	112252917	kynurenine 3-monooxygenase
otw04146	0.78278	LOC112244113	112244113	2-hydroxyacyl-CoA lyase 1-like
otw00062	0.766798	LOC112256952	112256952	elongation of very long chain fatty acids protein 5-like
otw04145	0.75412	LOC112230870	112230870	scavenger receptor class B member 1-like
otw00982	0.752501	LOC112241127	112241127	microsomal glutathione S-transferase 1-like
otw00980	0.752501	LOC112241127	112241127	microsomal glutathione S-transferase 1-like
otw00120	0.751947	LOC112249887	112249887	cholesterol 24-hydroxylase-like
otw00982	0.738438	LOC112224644	112224644	glutathione S-transferase 3-like
otw00980	0.738438	LOC112224644	112224644	glutathione S-transferase 3-like
otw00062	0.703199	LOC112250645	112250645	elongation of very long chain fatty acids protein 4-like
otw04146	0.69954	LOC112225223	112225223	2-hydroxyacyl-CoA lyase 1-like
otw00120	0.683944	akr1d1	112218178	aldo-keto reductase family 1 member D1
otw04146	0.668205	phyh	112216927	phytanoyl-CoA 2-hydroxylase
otw00740	0.666403	LOC112265119	112265119	flavin reductase (NADPH)-like
otw04146	0.651917	LOC112235592	112235592	dehydrogenase/reductase SDR family member 4-like
otw03320	0.64928	LOC112240306	112240306	acyl-CoA-binding protein-like
otw00740	0.639596	LOC112266772	112266772	flavin reductase (NADPH)-like
otw04145	0.628255	LOC112214217	112214217	V-type proton ATPase subunit E 1-like
otw00982	0.592623	LOC112225920	112225920	glutathione S-transferase kappa 1-like
otw00980	0.592623	LOC112225920	112225920	glutathione S-transferase kappa 1-like
otw04146	0.592623	LOC112225920	112225920	glutathione S-transferase kappa 1-like
otw04145	0.579327	LOC112217552	112217552	syntaxin-7-like
otw00980	0.579199	LOC112218312	112218312	aflatoxin B1 aldehyde reductase member 4-like
otw00980	0.577025	LOC112238788	112238788	trans-1,2-dihydrobenzene-1,2-diol dehydrogenase-like
otw04146	0.55199	paox	112252755	polyamine oxidase
otw00062	0.539255	LOC112216822	112216822	acyl-coenzyme A thioesterase 5-like
otw03320	0.533978	LOC112265455	112265455	very long-chain acyl-CoA synthetase-like
otw04146	0.533978	LOC112265455	112265455	very long-chain acyl-CoA synthetase-like
otw00920	0.525198	LOC112253030	112253030	bifunctional 3'-phosphoadenosine 5'-phosphosulfate synthase 2-like
otw00920	0.510897	impad1	112260379	inositol monophosphatase domain containing 1
otw04146	0.501338	LOC112225478	112225478	hydroxyacid oxidase 2-like
otw04146	0.460565	LOC112228024	112228024	enoyl-CoA delta isomerase 2, mitochondrial-like
otw00380	0.429268	LOC112258824	112258824	glutaryl-CoA dehydrogenase, mitochondrial-like
otw04145	0.419469	LOC112223728	112223728	V-type proton ATPase 16 kDa proteolipid subunit
otw04145	0.403509	LOC112264799	112264799	tubulin beta chain-like
otw03320	-0.555545	LOC112267274	112267274	integrin-linked protein kinase-like
otw04145	-0.561649	LOC112260414	112260414	integrin beta-1-like
otw04145	-0.71754	LOC112235210	112235210	integrin beta-2-like
otw00920	-0.741155	LOC112223439	112223439	bifunctional 3'-phosphoadenosine 5'-phosphosulfate synthase 2-like
otw04145	-0.78508	LOC112263759	112263759	cytochrome b-245 light chain-like
otw04145	-0.786576	LOC112222806	112222806	tubulin beta chain-like
otw04145	-0.786976	LOC112258603	112258603	integrin beta-3-like
otw04145	-0.801096	LOC112264679	112264679	thrombospondin-3b-like
otw04145	-0.805029	ncf4	112240981	neutrophil cytosolic factor 4
otw04145	-0.988772	LOC112218125	112218125	tubulin alpha-1 chain-like
otw00062	-0.989518	hacd4	112260000	3-hydroxyacyl-CoA dehydratase 4
otw04145	-1.03958	LOC112229692	112229692	thrombospondin-3b-like
otw00120	-1.04823	LOC112223449	112223449	cholesterol 25-hydroxylase-like protein
otw00740	-1.12174	LOC112249006	112249006	lysosomal acid phosphatase-like
otw04145	-1.12845	LOC112227977	112227977	macrophage mannose receptor 1-like
otw04145	-1.1648	LOC112227976	112227976	macrophage mannose receptor 1-like
otw04145	-1.19171	LOC112236423	112236423	thrombospondin-2-like
otw03320	-1.2058	LOC112243504	112243504	glycerol kinase-like
otw03320	-1.22515	LOC112267085	112267085	phospholipid transfer protein-like
otw04145	-1.23568	LOC112249245	112249245	cytochrome b-245 light chain-like
otw03320	-1.29015	LOC112242361	112242361	glycerol kinase-like
otw04145	-1.40233	LOC112255060	112255060	thrombospondin-2-like
otw04145	-1.57145	LOC112231092	112231092	myeloperoxidase-like
otw04145	-1.93021	LOC112257296	112257296	integrin alpha-2-like
otw00380	-1.96211	LOC112216529	112216529	amiloride-sensitive amine oxidase [copper-containing]-like
otw00380	-2.20963	LOC112256007	112256007	aldehyde dehydrogenase, dimeric NADP-preferring-like
otw00740	-2.85582	acp1	112246761	acid phosphatase 1
